# Supplementary material for: ImmGen report: sexual dimorphism in the immune system transcriptome
Source: Nat Commun. 2019 Sep 20;10:4295. doi: 10.1038/s41467-019-12348-6 (PMC6754408; doi:10.1038/s41467-019-12348-6)
Supplement: Supplementary file 5 — Supplementary Data 1 [file 41467_2019_12348_MOESM5_ESM.xlsx]

## Sheet: RNAseq data description
Supplementary Data 1 - Description of all RNA-sequencing samples analyzed in this study
Data set	Cell type**	Sorting markers***	Tissue	Female replicates	Male replicates	Description
A – "11-cell-set" ages (66 samples: 33 female + 33 male)	GN	TCRB- B220- Ly6G+	Spleen	3	3	1 x Young, Adult, Old
	DC	TCRB- B220- CD11chi MHCIIhi Flt3+	Spleen	3	3	1 x Young, Adult, Old
	MF	F4/80+ ICAM2+	PC	3	3	1 x Young, Adult, Old
	B1a	CD19+ CD43+ CD5+	PC	3	3	1 x Young, Adult, Old
	B	CD19+ IgM+ TCRB-	Spleen	4	4	1 x Young, Old; 2 x Adult
	T4	CD19- TCRB+ CD4+ CD8-	Spleen	3	4	Female: 1 x Young, Adult, Old; Male: 1 x Young, Old; 2 x Adult
	T8	CD19- TCRB+ CD8+ CD4-	Spleen	3	2	Female: 1 x Young, Adult, Old; Male: 1 x Adult, Old
	Treg	CD8- CD19- Ter119- Gr1- TCRB+ CD4+ CD25+	Spleen	3	3	1 x Young, Adult, Old
	NK	CD8- CD19- Ter119- Gr1- NK1.1+ TCRB-	Spleen	2	2	Female: 1 x Young, Adult; Male: 1x Adult, Old
	NKT	CD8- CD19- Ter119- Gr1- NK1.1+ TCRB+	Spleen	3	3	1 x Young, Adult, Old
	Tgd	CD8- CD19- Ter119- Gr1- TCRB- TCRgd+	Spleen	3	3	1 x Young, Adult, Old
B – "11-cell-set" unstimulated and IFN stimulated (90 samples: 45 female + 45 male; 66 unstimulated, 33 for each sex + 24 IFN stimulated, 12 for each sex)	GN	TCRB- B220- Ly6G+	Spleen	6	6	3 x unstimulated + 3 x 10k IFN
	DC	TCRB- B220- CD11chi MHCIIhi Flt3+	Spleen	3	3	unstimulated
	MF	F4/80+ ICAM2+	PC	6	6	3 x unstimulated + 3 x 10k IFN
	B1a	CD19+ CD43+ CD5+	PC	3	3	unstimulated
	B	CD19+ IgM+ TCRB-	Spleen	9	9	3 x unstimulated + 3 x 1k IFN + 3 x 10k IFN
	T4	CD19- TCRB+ CD4+ CD8-	Spleen	3	3	unstimulated
	T8	CD19- TCRB+ CD8+ CD4-	Spleen	3	3	unstimulated
	Treg	CD8- CD19- Ter119- Gr1- TCRB+ CD4+ CD25+	Spleen	3	3	unstimulated
	NK	CD8- CD19- Ter119- Gr1- NK1.1+ TCRB-	Spleen	3	3	unstimulated
	NKT	CD8- CD19- Ter119- Gr1- NK1.1+ TCRB+	Spleen	3	3	unstimulated
	Tgd	CD8- CD19- Ter119- Gr1- TCRB- TCRgd+	Spleen	3	3	unstimulated
C- Tissue macrophages	MF	F4/80+ ICAM2+	PC	3	2
		TCRB-MHCIIint-F4/80	Spleen	2	2
		lin- PI- CD45int CD11b	CNS	3	3
D – ATAC-seq & matched RNA-seq	MF	F4/80+ ICAM2+	PC	2	2
	B	CD19+ IgM+ TCRB-	Spleen	2	2
	T4	CD19- TCRB+ CD4+ CD8-	Spleen	2	2
Total number of samples				92	91
* PC - Peritoneal cavity; Young - 2 months; Adult - 6 months; Old - 17 months for females, 20 months for males; CNS - central nervous system;
** Cell Types: Gn- Granulocytes; DC- Dendritic Cells; MF- Macrophages; B- B2b; T4- CD4+ T; T8- CD8+ T; Treg- regulatory T cells ; NK- Natural killer cells; NKT- Natural killer T cells; Tgd- γδT cells

## Sheet: Antibodies
Supplementary Data 1 - Sorting antibodies
Panel	Clone	Color	Antibody dilution for 488 lasser	Catalog#
PC.MF.B1a	CD19	eFluor 450	1/100	48-0193
(Panel 1)	ICAM2	FITC	1/100	53-1021
	CD43	PE	1/100	12-0431
	PI
	F4/80	PE-Cy7	1/200	25-4801
	CD5	APC	1/100	17-0051
Sp.T.B cells	TCRbeta	eFluor 450	1/100	48-5961
(Panel 2)	IgM	FITC	1/100	11-5890
	CD62L	PE	1/100	12-0621
	PI
	CD19	PE-Cy7	1/100	25-0193
	CD8	APC	1/100	17-0081
	CD4	APC-e780	1/100	47-0042
Sp.DC.GN	TCRbeta	eFluor 450	1/100	48-5961
(Panel 3)	B220	eFluor 450	1/100	48-0452-82
	MHC II	FITC	1/100	11-5321
	PI
	F4/80	PE-Cy7	1/200	25-4801
	CD11c	ALEX 700	1/100	56-0114-82
	FLT3	PE	1/100	12-1351-82
	Ly-6G	APC	1/100	17-5931-82
SP.Treg.gd.NK.NKT	TCRbeta	eFluor 450	1/100	48-5961
(Panel 4)	CD4	FITC	1/100	11-0042
	NK1.1	PE	1/100	1476281
	PI
	TCRgd	PeCy7	1/100	46-5711
	CD25	APC	1/100	17-0251
	CD8	APC-e780	1/100
	CD19	APC-e780	1/100
	Gr1	APC-e780	1/100
	Ter119	APC-e780	1/100
Phenol-red free DMEM (Sigma-Aldrich D1145) (“staining medium”)
ACK Lysing Buffer (Lonza BioWhittaker 10-548E – Fischer Scientific)
Propidium Iodide (Sigma-Aldrich P4170)
Trizol (Invitrogen 15596-026)
HEPES(Corning™ 25060CI)
