# Supplementary material for: ImmGen report: sexual dimorphism in the immune system transcriptome
Source: Nat Commun. 2019 Sep 20;10:4295. doi: 10.1038/s41467-019-12348-6 (PMC6754408; doi:10.1038/s41467-019-12348-6)
Supplement: Supplementary file 6 — Supplementary Data 2 [file 41467_2019_12348_MOESM6_ESM.xlsx]

## Sheet: Female IFN up-regulation
Supplementary Data 2 - IFN up-regulated genes in macrophages (Females in first sheet, males in second sheet)
IFN up-regulated genes in macrophage from male mice
Gene Symbol	Locus	t-statistic	p value	pFDR	Fold change (log2)	Unstimulated MF female (log2)			IFN (10k) MF female (log2)
						rep.1	rep.2	rep.3	rep.1	rep.2	rep.3
I830012o16rik	chr19:34546895-34662419	206.227	3.31664e-09	1.20958e-05	7.04264	0	0	0	6.97832	7.0947	7.05489
Cxcl10	chr5:92331740-92435229	99.0889	6.21951e-08	0.000113413	10.1836	0	0	0	10.3796	10.0319	10.1393
Ifih1	chr2:62591940-62646312	63.115	3.7748e-07	0.000396775	3.48671	4.18656	4.1031	4.12707	7.70619	7.63476	7.53593
Mx1	chr16:97356727-97462968	58.5027	5.11214e-07	0.000396775	6.90988	2.96265	2.83774	2.65325	9.74002	9.5893	9.85395
Serpina3f,Serpina3g,Serpina3h,Serpina3i	chr12:104214543-104269365	55.4701	6.32376e-07	0.000396775	7.35712	0	0	0	7.10797	7.56055	7.40283
Ai607873	chr1:173723424-173746729	54.9301	6.57585e-07	0.000396775	3.58125	5.11713	5.30067	5.18893	8.85335	8.77177	8.72538
Gm12184,Irgm1	chr11:48800229-48871683	52.9485	7.61563e-07	0.000396775	4.77474	5.56564	5.49284	5.35491	10.365	10.2343	10.1384
Ak167137,Zc3hav1	chr6:38287393-38373745	44.6296	1.50732e-06	0.00068715	2.11213	4.84769	4.94283	4.819	7.03798	6.96682	6.94111
Ly86	chr13:37345234-37419036	40.9198	2.13152e-06	0.00086374	1.03157	9.10054	9.11524	9.11037	10.1874	10.103	10.1305
Cish	chr9:107292434-107302784	37.8551	2.90828e-06	0.00106065	5.69989	0.805945	0.364841	0.373008	6.14809	6.27978	6.2156
Ppm1k	chr6:57420704-57692169	32.3889	5.41765e-06	0.00164651	4.06691	2.36621	2.5035	2.3202	6.68565	6.31773	6.38727
Ifit2	chr19:34546895-34662419	31.1525	6.32706e-06	0.00166106	8.96656	0	0	0	9.25495	9.25382	8.3909
Pydc3	chr1:173616117-173706395	30.9447	6.49816e-06	0.00166106	6.36076	0	0	0.610606	6.53803	6.53317	6.62168
Phf11c,Phf11d,Setdb2	chr14:59347406-59549613	30.5583	6.8319e-06	0.00166106	3.94416	5.07291	5.43744	5.15823	9.2792	9.17564	9.04624
2010002m12rik,Gm14446	chr19:34546895-34662419	29.4698	7.89431e-06	0.00169758	8.1139	0.385829	0	0	7.76583	8.56674	8.39496
Ifi202b,Ifi205	chr1:173962568-174031755	29.4523	7.91306e-06	0.00169758	6.64546	1.99982	1.37679	1.69186	8.51228	8.42546	8.06711
Parp9	chr16:35926514-35983230	29.0015	8.41458e-06	0.00170489	3.45165	4.2997	4.66765	4.47072	7.90273	7.85575	8.03455
Stat2	chr10:128270534-128362513	28.5	9.02019e-06	0.0017314	3.79538	3.58684	3.88368	3.94039	7.49234	7.55955	7.74516
Ak089801,Cd69	chr6:129267323-129279535	27.9793	9.70771e-06	0.00174383	6.0983	0	0	0	6.2669	6.36214	5.66587
Bc038927,Csprs,M55219,N-R5s215,Sp100	chr1:85481588-85792892	27.7063	1.00943e-05	0.00174383	2.38185	5.65902	5.79866	5.53425	8.00934	8.00343	8.1247
Apobec3	chr15:79786350-79971119	27.4208	1.05194e-05	0.00174383	3.51061	4.58145	4.62727	4.93886	8.2123	8.12773	8.3394
Usp18	chr6:121245905-121288381	25.21	1.47001e-05	0.00212722	6.5166	4.35892	3.90265	3.59847	10.3161	10.3565	10.7372
Mertk	chr2:128698812-128803551	25.1303	1.48865e-05	0.00212722	1.34419	6.08748	6.05349	6.20627	7.41248	7.46222	7.5051
Ak029757,Herc6	chr6:57420704-57692169	25.1093	1.4936e-05	0.00212722	4.26675	3.41159	3.80137	3.26662	7.74068	7.67025	7.86889
Gadd45g	chr13:51846658-51856622	24.7772	1.57485e-05	0.00212722	6.59656	0	0	0	6.21422	6.46678	7.10867
Plekha2	chr8:24836142-25240901	24.4304	1.66569e-05	0.00216956	1.76386	4.92509	4.88431	4.92855	6.79406	6.68607	6.54941
Samhd1	chr2:157007355-157135291	24.2143	1.72562e-05	0.00217011	2.8357	7.11725	7.04728	7.29438	9.88515	9.91048	10.1704
Ddx58	chr4:40143264-40239840	23.9088	1.81498e-05	0.00220641	3.75582	4.53671	4.45931	4.0878	8.0819	8.01013	8.25925
Socs1	chr16:10781190-10785536	23.3863	1.98166e-05	0.00228866	5.86548	0	0	0	5.58516	6.36589	5.64539
Igtp,Irgm2	chr11:58199555-58269230	23.2866	2.0156e-05	0.00228866	4.48122	5.44318	5.25712	4.81323	9.669	9.56574	9.72245
Ube2l6	chr2:84798827-84810335	22.9603	2.1319e-05	0.00228866	3.4425	5.11659	5.20628	5.24769	8.42384	8.56322	8.91099
Rsad2	chr12:26442742-26456461	22.9556	2.13366e-05	0.00228866	9.09246	3.69857	3.22604	2.45344	11.9816	12.154	12.5199
Eif2ak2,Gm6548,Sult6b1	chr17:78835515-79020816	22.6001	2.27021e-05	0.00236556	2.56985	4.79327	4.48387	4.66428	7.09347	7.22222	7.33527
Dtx3l	chr16:35926514-35983230	22.2468	2.41685e-05	0.0024484	3.15053	4.28523	4.62012	4.16973	7.46154	7.47122	7.5939
Slfn5	chr11:82911252-83086046	21.4717	2.78249e-05	0.00267046	4.03918	4.42324	5.02832	4.84728	8.73256	8.76624	8.91757
Isg20	chr7:78912503-78920440	21.2569	2.89581e-05	0.00270795	3.39143	4.99366	4.58488	4.80335	8.07136	8.08502	8.39979
Rbm43	chr2:51924448-51942997	20.7983	3.15775e-05	0.00280774	2.22928	5.18472	5.38124	5.07271	7.34271	7.44036	7.54343
Nr3c1	chr18:38993144-39519789	20.7823	3.16741e-05	0.00280774	1.35323	4.59232	4.52923	4.49688	5.94921	5.95373	5.77518
Bc094916	chr1:173328454-173599282	20.5908	3.28595e-05	0.00280774	5.14612	0.827673	0.706482	0.128689	5.84701	5.80527	5.44892
Gbp3,Gbp7	chr3:142494116-142619351	20.4797	3.35729e-05	0.00280774	3.04269	7.08925	6.61241	6.69169	9.83868	9.87186	9.81088
Atf3	chr1:191168289-191218039	20.4335	3.38746e-05	0.00280774	3.50411	4.46841	4.82555	4.72869	8.13914	7.9678	8.42805
Aldh1b1	chr4:45799021-45887023	20.0959	3.61899e-05	0.00293299	4.41546	1.73832	1.59063	2.2213	6.20452	6.11375	6.47835
Ccrl2	chr9:111019179-111088448	19.6744	3.93644e-05	0.00305451	2.63049	4.39969	4.06852	4.25786	6.73166	6.83739	7.0485
F630111l10rik,P2ry14	chr3:59005824-59344256	19.3454	4.20869e-05	0.00314534	2.35712	4.34706	4.41257	4.42147	6.96904	6.55702	6.7264
Gm12250	chr11:58183681-58192465	18.8963	4.6193e-05	0.00336931	5.07647	4.00106	3.79683	3.12578	8.80636	8.7039	8.64283
Parp14	chr16:35770385-35871382	18.1917	5.36987e-05	0.00369508	3.74369	4.94289	4.28077	4.77068	8.33371	8.51548	8.37621
G530011o06rik	chrX:169685246-169991130	17.9023	5.7218e-05	0.00386433	5.5354	0	0.205155	0	5.52889	6.15948	5.12299
Oasl2	chr5:114891207-114948956	17.7508	5.91761e-05	0.00392392	3.75043	5.96462	5.819	5.28534	9.49349	9.3511	9.47568
Irf7	chr7:141215825-141437874	17.5808	6.14734e-05	0.00393645	4.5501	5.94136	5.84455	5.42216	10.1077	10.0577	10.6929
Ifit1	chr19:34546895-34662419	17.5036	6.25536e-05	0.00393645	10.0818	2.36787	1.40029	0.376724	11.5045	11.4939	11.392
Oas2	chr5:120511179-120824207	17.4057	6.39576e-05	0.00393645	2.78428	5.36879	4.98328	4.98565	7.72939	7.9	8.06117
Prpf38a	chr4:108459425-108781904	17.2352	6.64968e-05	0.00393645	1.38318	4.60346	4.41043	4.45487	5.8287	5.98225	5.80737
Ap3s1-Ps2,Nlrc5	chr8:94377920-94601825	17.1668	6.75517e-05	0.00393645	3.001	3.81242	3.62015	3.52283	6.73784	6.86433	6.35623
Prkx	chrX:77760997-77796278	17.1195	6.82924e-05	0.00393645	3.16506	4.86702	4.82449	5.26438	8.2122	8.32143	7.91742
Ak135766,Gm11425,Slfn10-Ps,Slfn8,Slfn9	chr11:82911252-83086046	17.0446	6.94875e-05	0.00393645	3.69255	4.01456	4.62215	3.94108	7.85666	7.92069	7.87811
Il15ra	chr2:11585438-11737476	17.0139	6.99835e-05	0.00393645	3.47499	4.44015	3.8772	4.28086	7.6442	7.48885	7.89014
Olfr1396	chr11:49015873-49144967	17.0032	7.01589e-05	0.00393645	5.84362	4.02359	3.19668	4.31707	9.81129	9.70375	9.55316
Cd274	chr19:29348601-29388094	16.9216	7.15051e-05	0.0039512	5.71728	1.69474	0.808715	1.62052	7.33407	7.20941	6.73234
Stat1	chr1:51987147-52233232	16.6976	7.53746e-05	0.00410285	3.12874	6.07061	5.84693	5.52645	8.82755	8.85831	9.14435
Gbp2	chr3:142620603-142643514	16.5148	7.87256e-05	0.00422224	3.44467	6.30046	5.93372	5.632	9.24449	9.49524	9.46046
Iigp1	chr18:60373571-60392844	16.3839	8.12407e-05	0.00424858	7.68875	2.69153	1.17685	1.85915	9.92915	9.48676	9.37787
Mx2	chr16:97536078-97611195	16.3247	8.24104e-05	0.00424858	5.70372	2.63423	1.45667	1.83318	7.60091	7.72355	7.71079
Enpp4	chr17:44078845-44178671	16.278	8.33482e-05	0.00424858	2.59324	4.30472	4.68698	4.68345	7.29396	7.19308	6.96784
Pxk	chr14:8002901-8165230	16.2406	8.4109e-05	0.00424858	1.89498	3.95795	4.11768	3.84665	5.72945	5.85135	6.02643
Ak041647,Ak172683,Gm1966,Gvin1	chr7:105895118-106644655	16.1954	8.50414e-05	0.00424858	2.14722	6.13853	5.86687	6.19789	8.36275	8.06894	8.21325
Tfec	chr6:16833163-16898472	15.9339	9.06873e-05	0.0044425	2.71857	2.97588	2.97281	2.94206	5.9537	5.72436	5.3684
Pyhin1	chr1:173616117-173706395	15.9041	9.13593e-05	0.0044425	4.64799	4.55937	5.05765	5.16049	9.85956	9.73366	9.12825
Parp11	chr6:127397605-127523761	15.84	9.28286e-05	0.00444723	2.58791	2.96985	3.36783	3.12255	5.51118	5.84977	5.86301
Ifit3	chr19:34546895-34662419	15.7942	9.38953e-05	0.00444723	9.30698	1.71516	0	0	9.77301	9.70192	10.1612
Xaf1	chr11:72301620-72324693	15.7295	9.54294e-05	0.00446193	3.45987	4.97021	5.33844	4.62799	8.5964	8.3763	8.34354
Ccl2	chr11:82028223-82038562	15.6167	9.81781e-05	0.00453235	7.87462	2.60996	2.2067	1.05022	10.1399	9.86352	9.4873
Nt5c3	chr6:56832058-56923932	15.5178	0.00010067	0.00458927	3.61243	5.02945	5.49841	5.40484	9.00902	9.18948	8.57151
Gm12185,Tgtp1	chr11:48887421-48994172	15.3904	0.000103998	0.00462538	5.45214	0.270074	0.275353	0	5.79914	6.12687	4.97583
Tnfsf10	chr3:27317044-27359667	15.28	0.000106993	0.00466414	5.19591	1.45626	2.13295	0.963652	6.66924	6.76374	6.70762
Tagap	chr17:7881105-7979556	15.2643	0.000107428	0.00466414	2.85946	3.96484	3.61377	3.45801	6.68663	6.31795	6.61043
Ccl7	chr11:82045711-82047523	15.2079	0.000109009	0.00467711	7.75157	1.45955	0	0	8.4868	7.96236	8.26511
Tor3a	chr1:156551520-156718922	15.0774	0.000112777	0.00476566	3.77048	4.80284	5.1329	5.10677	8.50529	8.61544	9.23323
Rnf135	chr11:80183871-80268097	14.9865	0.000115495	0.00478647	1.9064	3.84669	4.11992	4.14991	5.78124	6.00584	6.04865
Ifi47,Olfr56	chr11:49015873-49144967	14.656	0.000126105	0.00516749	4.78295	5.23889	5.57357	4.6272	9.65748	9.88191	10.2491
Sass6	chr3:116562972-116662677	14.2239	0.000141872	0.00569877	2.03497	3.2752	3.52473	3.40553	5.62891	5.47543	5.20603
Themis2	chr4:132630018-132843223	14.2157	0.000142196	0.00569877	2.48987	5.96133	5.78941	5.98316	8.26219	8.2132	8.72811
1600014c10rik	chr7:38183216-38241141	14.1378	0.000145303	0.00574137	3.28698	3.40936	4.01225	3.85475	6.92726	6.87296	7.3371
Tor1aip2	chr1:155988537-156069037	14.1026	0.000146735	0.00574137	2.12208	4.9512	4.74047	4.73652	6.68245	6.97643	7.13556
Znfx1	chr2:167035796-167065865	14.0723	0.000147982	0.00574137	3.29841	4.71043	4.891	4.41627	7.79499	7.76885	8.34909
Ccl12	chr11:82101844-82103399	13.7534	0.000161943	0.00605836	6.37803	0	0	0	7.29626	6.03213	5.8057
G3bp2	chr5:91984127-92137568	13.7263	0.000163199	0.00605836	1.07095	6.76701	6.70418	6.93903	7.82631	7.9402	7.85656
Mitd1	chr1:37754578-37898751	13.6996	0.000164458	0.00605836	2.60624	4.79613	4.88626	4.95796	7.79867	7.50004	7.16036
Lgals9	chr11:78962978-78984924	13.6511	0.000166766	0.00608195	1.92106	7.71321	7.69515	7.4219	9.55594	9.33901	9.6985
Lpin2	chr17:70844204-71475421	13.5177	0.000173322	0.00625847	1.86192	3.3389	3.07282	3.47927	5.09538	5.08451	5.29684
Setdb2	chr14:59347406-59549613	13.4723	0.000175629	0.0062796	4.80811	2.97499	2.57438	1.99413	7.36839	7.67029	6.92914
Aw112010	chr19:10928216-11055875	13.3725	0.000180834	0.00640294	3.30807	5.28983	5.4851	5.31522	9.10618	8.62895	8.27923
Apobec1	chr6:122553808-122650875	13.298	0.000184845	0.00644104	1.03487	6.96079	6.89921	7.06144	8.11259	8.01473	7.89873
Gdap10,Nampt	chr12:32815993-32853369	13.2701	0.000186378	0.00644104	3.21723	5.18201	5.62296	5.23096	8.72622	8.79346	8.16792
Trim34a,Trim34b	chr7:104199429-104370255	13.255	0.000187209	0.00644104	2.78728	3.57969	3.45954	3.45087	6.51037	6.46916	5.8724
Daxx,Tapbp,Zbtb22	chr17:33866878-33990567	13.1689	0.000192062	0.00652038	1.31877	8.51906	8.30862	8.22189	9.66953	9.58613	9.75022
Fcgr1	chr3:96282908-96293969	13.151	0.000193091	0.00652038	3.87357	4.79864	4.34817	3.82503	8.25251	8.02653	8.3135
Ifi204,Mnda	chr1:173747219-173942492	13.1173	0.000195044	0.00652592	3.29686	6.0882	6.14434	6.32033	9.79001	9.64813	9.00532
4930486l24rik,Ctla2b	chr13:60840166-60897561	13.0714	0.000197746	0.00653055	2.75426	5.42109	6.05556	5.99395	8.69765	8.51748	8.51824
H2-T24	chr17:35743322-36121444	13.0262	0.000200451	0.00653055	2.06477	5.22888	4.87448	4.70229	7.06593	6.96226	6.97177
Zyx	chr6:42286684-42386273	13.0059	0.000201679	0.00653055	1.82625	5.90615	5.7602	5.91673	7.52689	7.588	7.94692
Gm10056,Nsmaf	chr4:6365679-6471370	12.995	0.000202345	0.00653055	1.3223	4.13334	4.17833	4.39955	5.4711	5.6736	5.53341
Irf1	chr11:53770013-53891703	12.8557	0.00021108	0.0066632	4.18354	5.51674	6.22578	5.58889	9.74189	9.71016	10.43
Naa25	chr5:121397935-121593829	12.8144	0.000213763	0.0066632	2.18517	5.13756	4.95534	5.35702	7.24646	7.17729	7.58168
Batf2	chr19:6164453-6172475	12.4869	0.000236587	0.00725669	3.86574	2.99628	2.60393	2.45229	6.38131	6.20131	7.0671
Pcgf5	chr19:36348379-36459287	12.4842	0.000236783	0.00725669	2.70443	3.80723	3.17835	3.52206	6.31661	6.33274	5.97158
Gm5431	chr11:48887421-48994172	12.4045	0.000242803	0.00737918	3.11999	2.45593	2.21347	2.32199	5.64767	5.73377	4.96991
Isg15	chr4:156109997-156255338	12.2996	0.000251008	0.00750351	6.8194	2.3925	2.04888	0.709591	8.58143	8.15327	8.87448
Oas1a,Oas1g	chr5:120876141-120907566	12.2511	0.000254916	0.00755545	2.59807	6.07996	6.19989	5.87337	8.54506	8.38572	9.01664
Rgcc	chr14:79203405-79301635	12.2195	0.000257506	0.00755545	2.97241	4.45448	4.37899	3.94692	6.98	7.59264	7.12496
Gm4955,Pydc4	chr1:173328454-173599282	12.1771	0.000261033	0.00755545	6.83631	0	1.68564	0.115166	7.54561	7.60517	7.15894
Tdrd7	chr4:45965333-46034759	12.1458	0.000263676	0.00757187	2.8289	3.19125	2.65998	2.7965	5.37584	5.83313	5.92547
Plekhf1	chr7:38183216-38241141	12.0203	0.000274605	0.00782411	3.76119	4.03163	4.9282	4.11092	7.90664	8.10617	8.34151
Mkiaa1554,Rnf213	chr11:119301545-119491235	11.9901	0.000277325	0.00784034	2.80908	4.59287	4.08985	3.9407	6.80389	7.0056	7.24117
Slfn2	chr11:82911252-83086046	11.809	0.000294319	0.00825677	1.94273	7.54608	6.98903	7.17685	9.1906	9.20285	9.14669
Casp1	chr9:5279208-5308286	11.6955	0.000305633	0.00850874	1.53003	6.80038	6.87094	7.03402	8.56621	8.51771	8.21152
Hk2	chr6:82723324-82774454	11.6645	0.000308812	0.00853211	2.86387	2.78018	2.79933	2.30188	5.48841	5.17385	5.81073
Zcchc6	chr13:59769965-59823156	11.5529	0.000320626	0.00879191	1.42761	5.20087	4.93371	4.90024	6.38887	6.59386	6.3349
Sp140	chr1:85481588-85792892	11.522	0.000323999	0.00881809	2.00673	4.14079	3.99678	3.9518	6.08164	6.29632	5.7316
Sppl2a	chr2:126791468-126933332	11.3688	0.000341363	0.00915406	1.099	7.19531	6.98967	7.10145	8.26168	8.04235	8.27941
Fbxw17	chr13:50417846-50434267	11.2815	0.000351778	0.00936448	2.60033	2.72765	3.20488	3.24835	5.34703	5.86398	5.77084
Tspo	chr15:83563572-83574208	11.1908	0.000363026	0.00954495	1.46657	9.34755	9.33414	9.1586	10.5988	10.6656	10.9755
Nmi	chr2:51948049-51973523	11.1656	0.000366222	0.00954495	2.07068	5.11065	5.17744	4.95392	6.96116	6.99569	7.49721
Myd88	chr9:119335940-119340040	11.0937	0.000375557	0.00957802	2.83115	5.76442	5.95159	5.84877	8.42047	8.45325	9.18452
F830016b08rik,Gm4841	chr18:60268300-60303087	11.015	0.000386114	0.00962028	2.95008	2.78928	2.97337	2.70358	6.26564	5.64178	5.40905
Lpxn	chr19:12798534-12836203	11.003	0.000387765	0.00962028	1.92152	5.89514	5.66841	6.12033	7.69473	7.70544	8.04825
Ddx60	chr8:61513151-62038240	10.9559	0.000394292	0.00967379	3.41753	3.95604	3.0689	3.86035	7.289	7.027	6.82188
Tmprss13	chr9:45252764-45347580	10.8008	0.000416784	0.0101334	1.48883	5.42605	5.09999	5.38728	6.69801	6.97682	6.705
Adar	chr3:89715021-89764632	10.7285	0.000427812	0.0103326	2.36264	3.88222	3.76528	3.71432	5.89828	5.97476	6.57672
2810474o19rik	chr6:149203304-149340244	10.6905	0.000433753	0.0104072	2.11643	3.99766	4.21738	4.04209	6.37824	6.3984	5.82979
Fam26f	chr10:34126066-34127986	10.6378	0.000442162	0.0105099	5.65474	1.15101	1.99821	2.97284	7.54864	7.78944	7.74822
Atrip,Trex1	chr9:109038566-109074557	10.61	0.000446678	0.0105099	2.73399	8.04461	7.99328	7.79847	10.4411	10.4248	11.1724
Gm4951	chr18:60212076-60249072	10.5075	0.000463844	0.0107066	2.85802	5.62138	4.96332	5.49142	8.55402	7.92498	8.17118
Slc31a2	chr4:62280447-62360548	10.469	0.000470504	0.0107317	1.1587	5.97319	6.02388	6.10137	7.21389	7.00087	7.35979
Mafk	chr5:139791533-139849079	10.4504	0.000473762	0.0107317	2.54812	4.47108	4.45103	3.9431	6.77001	6.57736	7.16221
Nod1	chr6:54814255-54992950	10.4322	0.000476984	0.010738	2.58253	4.75408	4.8298	5.00798	7.07474	7.38095	7.88378
Rgs14	chr13:55205917-55389552	10.3919	0.000484209	0.0107717	1.67452	5.24679	5.3704	5.20107	6.85175	6.74329	7.24679
Sp110	chr1:85481588-85792892	10.3791	0.00048653	0.0107717	2.16053	3.71329	3.84924	4.06175	5.98014	5.75163	6.3741
Rasgef1b	chr5:99205155-99252927	10.3472	0.000492363	0.0107738	3.45834	2.79219	1.78106	2.65907	6.04804	5.87597	5.68332
Pml	chr9:58159905-58269132	10.3419	0.000493346	0.0107738	3.00388	5.03525	4.52524	4.3034	7.44433	7.41938	8.01181
Trafd1	chr5:121204500-121392312	10.243	0.000512078	0.0111163	3.17993	5.97486	5.99224	5.38445	8.63472	8.8313	9.42531
Mov10	chr3:104762788-104818670	10.1088	0.000538938	0.0115618	2.83646	2.73885	2.53322	2.46779	5.01726	5.30503	5.92696
Gbp4,Gbp9	chr5:105012517-105346472	10.0548	0.000550238	0.0117352	4.37821	3.68438	2.50263	3.48787	7.90749	7.76468	7.13736
Oas1b	chr5:120511179-120824207	9.96659	0.000569332	0.0120718	3.86687	1.60397	1.48617	0.60296	4.7566	5.01381	5.52331
Gm11625,Ifi35	chr11:101448298-101476521	9.90052	0.000584177	0.0122442	2.66533	6.12583	5.64833	5.47249	8.13729	8.3391	8.76624
Oasl1	chr5:114891207-114948956	9.77295	0.000614223	0.0127277	7.30981	0	2.36665	0.7999	7.94589	8.26336	8.88671
Zbp1	chr2:173205320-173218922	9.69535	0.000633442	0.0129162	2.96068	5.68725	5.86417	4.98747	8.61824	8.17967	8.62301
Apex1,Pnp,Pnp2	chr14:50906477-50988929	9.67939	0.000637488	0.0129162	1.71085	6.38064	6.14141	5.9775	7.8594	7.65749	8.11522
Cdkn1a	chr17:29090985-29100722	9.49846	0.000685663	0.0134861	1.57499	5.50557	4.94646	5.29077	6.77381	6.81304	6.88092
Dq722429,Mlkl	chr8:111309422-111338445	9.49412	0.000686872	0.0134861	2.4007	4.73147	4.04354	4.55235	6.83336	7.10178	6.59433
Tap1	chr17:34143306-34216910	9.49078	0.000687804	0.0134861	3.33396	5.25731	5.35105	4.61174	8.07461	8.2199	8.92746
Phf11b	chr14:59320963-59341330	9.46329	0.000695546	0.0135601	3.19669	4.75507	4.55783	4.19896	8.00502	7.98817	7.10874
Mir7035,Rasa4	chr5:135994799-136567526	9.3671	0.000723492	0.0138872	3.23555	3.75093	2.78769	3.28282	6.19566	6.43793	6.89449
Trim30a,Trim30c,Trim30d	chr7:104377678-104535361	9.35283	0.000727754	0.0138959	3.08648	6.8758	6.52813	6.51953	10.0876	9.9815	9.11382
Pnpt1	chr11:29130704-29162495	9.32898	0.000734951	0.0139168	1.94662	4.60738	5.07202	4.87966	6.92889	6.98717	6.48285
Casp8	chr1:58795214-58899018	9.31401	0.000739511	0.0139168	1.59885	6.0827	6.18183	6.50608	7.76518	7.71875	8.08325
Oas3	chr5:120511179-120824207	9.31145	0.000740296	0.0139168	4.07474	4.44695	3.84522	2.97967	7.68447	7.7869	8.02469
Dhx58	chr11:100574675-100738835	9.29131	0.000746498	0.0139614	2.87887	5.53689	4.9822	4.66951	7.71496	7.81748	8.29277
Mgat1	chr11:49244190-49274670	9.18664	0.000779784	0.0145095	1.94193	5.67322	5.60787	5.79989	7.28336	7.6343	7.9891
Tcf4	chr18:69344491-69720546	9.14394	0.000793888	0.014697	1.60914	4.50372	4.09326	4.07737	6.03389	5.80097	5.66689
Slc25a22	chr7:141215825-141437874	9.08035	0.000815487	0.0149451	4.49718	1.04513	2.57402	1.21897	6.23152	5.89376	6.20438
Tor1aip1	chr1:155988537-156069037	9.02584	0.000834586	0.0152187	1.95651	4.82492	4.71568	4.81582	6.47656	6.58408	7.1653
Gbp2b,Gbp5	chr3:142494116-142619351	8.99416	0.00084594	0.015349	2.06778	7.28963	6.99006	6.55228	9.16869	8.98417	8.88247
Samd9l	chr6:3372158-3399571	8.96401	0.000856925	0.0154713	2.52394	4.67956	4.544	4.83067	7.50996	7.4443	6.67179
Mkiaa1994,Tsc22d1	chr14:76414761-76507766	8.93487	0.000867711	0.0155889	3.45397	3.04378	2.30998	3.54291	6.30305	6.24642	6.7091
Ppa1	chr10:61648609-61674165	8.8539	0.000898572	0.0159082	2.00303	3.83293	4.39025	4.45893	6.05889	6.19947	6.43284
Pde7b	chr10:20397074-20725137	8.81171	0.000915192	0.0161242	3.50707	4.2112	4.74993	4.58128	8.5872	8.13698	7.33944
Casp4	chr9:5308849-5436659	8.68861	0.000965915	0.016855	2.35723	6.55544	5.7947	6.258	8.64111	8.78185	8.25687
Slfn4	chr11:83163189-83406364	8.67131	0.00097332	0.0169033	4.50165	4.76845	3.68979	3.15556	8.68306	8.46551	7.97019
Zufsp	chr10:33894021-33977514	8.5936	0.00100746	0.0172498	3.16182	4.34445	4.3969	5.22093	8.03378	8.06593	7.34803
Phf11a	chr14:59276912-59297522	8.48862	0.00105597	0.0179123	3.63183	4.49296	3.32164	3.32831	7.61903	7.40606	7.01331
Tlr3	chr8:45395597-45410632	8.32545	0.00113727	0.0191725	3.12368	2.71306	2.22219	3.08427	6.12326	6.02789	5.23941
Tmem140	chr6:34863110-34914077	8.31872	0.00114078	0.0191725	1.98291	4.84491	5.14495	4.98504	6.61401	6.93025	7.37938
Ms4a4b,Ms4a4c,Ms4a4d,Ms4a6b,Ms4a6c	chr19:11343950-11574227	8.11199	0.00125567	0.0209107	2.89128	4.8485	5.68853	5.82066	8.68827	8.05287	8.29037
Asb13	chr13:3634031-3706697	8.07831	0.00127572	0.0210523	2.18362	3.41573	3.72049	4.29079	5.98003	5.85138	6.14647
Ak046278,Dck,Mob1b	chr5:88720870-88783352	8.05915	0.00128731	0.0211236	2.2854	5.49593	5.91101	5.72574	8.35083	8.14113	7.49694
P4ha1	chr10:59277420-59396994	7.97767	0.00133804	0.021785	1.03314	5.97234	6.17795	5.75595	6.95731	7.08969	6.95867
Fcgr4	chr1:170960558-171046296	7.9441	0.00135967	0.0219412	2.11299	6.28242	6.98312	6.29559	8.74799	8.37174	8.78037
Il15	chr8:82320997-82487360	7.90446	0.00138576	0.0222637	3.49401	4.40907	4.61061	5.58081	8.66108	8.56582	7.85564
Pik3ap1	chr19:41269133-41385102	7.87896	0.00140287	0.0224398	1.62718	5.30973	5.58569	5.31851	7.33479	6.69457	7.06611
Casp3	chr8:46617290-46639698	7.86921	0.00140949	0.0224471	1.7517	4.58144	4.9844	5.11939	6.69	6.8877	6.36264
Sgk1	chr10:21882183-21999931	7.82753	0.00143818	0.0226176	1.59707	5.824	5.31255	5.45697	7.29034	7.23601	6.85837
Cnp	chr11:100574675-100738835	7.82666	0.00143879	0.0226176	1.56552	6.20601	6.45464	6.04616	7.5802	7.70898	8.11421
Tmem106a	chr11:101552106-101599256	7.78865	0.00146562	0.0229404	1.45093	6.84133	6.59719	6.59566	7.9745	7.94891	8.46356
Morc3	chr16:93830997-93876315	7.73276	0.0015062	0.0233521	1.42951	5.16596	5.70437	5.47362	6.7555	7.07413	6.80285
Ifi203,Mndal	chr1:173747219-173942492	7.68423	0.00154256	0.0235091	2.9606	5.81789	5.71575	6.22797	9.26606	9.19927	8.17808
Il10ra	chr9:45252764-45347580	7.66195	0.00155961	0.0236012	1.96615	5.60673	5.60146	5.59106	7.28633	7.33304	8.07833
Rrbp1	chr2:143890826-144011331	7.61299	0.00159792	0.0239278	1.05789	4.87399	5.10763	4.8208	5.90384	5.86639	6.20588
Ggct,Nod1	chr6:54814255-54992950	7.60928	0.00160087	0.0239278	1.70202	3.2066	3.47381	3.94649	5.1866	5.18821	5.35816
Frmd4a	chr2:4152862-4614043	7.58325	0.00162177	0.0240668	2.40138	4.39593	3.75655	3.85224	6.44443	6.80721	5.95722
March1	chr8:65618024-66534989	7.58126	0.00162337	0.0240668	1.26206	4.85451	4.60224	4.62011	6.19514	5.69312	5.97477
Gm12216	chr11:53770013-53891703	7.55794	0.0016424	0.0242503	2.94903	4.93069	4.78401	4.73284	8.1712	8.1295	6.99393
Fam111a	chr19:12545739-12596566	7.51804	0.0016756	0.0246407	1.39131	6.43978	6.7102	6.89786	7.98729	8.3272	7.90726
Ak005187,Tra2a	chr6:49073794-49288116	7.50076	0.00169023	0.0247561	1.94123	5.32692	4.6528	5.17192	6.94755	7.28741	6.74036
Abl2	chr1:156551520-156718922	7.4639	0.00172196	0.02512	3.74715	5.13769	5.11318	3.88762	8.15875	8.18965	9.03154
Sh3bp2	chr5:34525783-34632459	7.43933	0.00174354	0.0252745	1.93394	3.55144	3.4068	3.44846	5.10685	5.18823	5.91345
Xdh	chr17:73804794-73951492	7.41503	0.0017652	0.0254065	2.0081	6.86863	7.11133	7.3174	8.99204	8.7653	9.56433
Ak031819,Vcpip1	chr1:9712355-9791922	7.40398	0.00177516	0.0254065	1.50098	4.39092	4.56783	4.65532	6.35798	6.04934	5.70969
Ms4a6d	chr19:11586605-11604811	7.37646	0.00180027	0.025465	2.23015	6.56637	7.15169	7.17141	9.58939	9.19115	8.79936
Aftph	chr11:20685084-20741667	7.36544	0.00181044	0.025493	2.15372	4.46013	4.76501	3.79925	6.45358	6.62311	6.40886
Wars	chr12:108792833-109028516	7.3555	0.00181969	0.0255247	1.43002	5.94958	6.06301	5.60427	7.13525	7.19777	7.5739
Urgcp	chr11:5713416-5878256	7.34159	0.00183272	0.0256089	2.32115	3.78037	3.9566	3.80524	5.68294	6.07387	6.74888
Cdkn2d	chr9:21160222-21357852	7.31963	0.00185352	0.0258007	1.1927	5.34361	5.72404	5.69139	6.60935	6.74728	6.98052
Ak200675,Casp2	chr6:42220751-42282505	7.24475	0.0019267	0.0266162	1.66349	4.17156	4.76175	4.89307	6.23241	6.19587	6.38857
Bc039771,Rin2	chr2:145675524-145887616	7.14198	0.00203303	0.0279791	1.54091	8.11105	7.5365	7.72965	9.39895	9.52617	9.0748
Ncoa7	chr10:30513447-30803107	7.13449	0.00204106	0.027984	3.52801	3.02198	2.95313	3.73264	7.13686	7.24308	5.91184
Ptpro	chr6:137252298-137464633	7.11547	0.00206163	0.0281601	1.19678	4.90976	4.39451	4.82079	5.80125	5.98747	5.92669
Tifa	chr3:127788817-127838656	7.09767	0.00208111	0.0283202	1.87006	5.37247	5.78619	4.90131	7.13034	7.19417	7.34564
Tgtp1,Tgtp2	chr11:49015873-49144967	7.08031	0.00210032	0.0284754	5.69049	0	2.39679	0	6.61446	6.53288	6.3209
Pik3cd	chr4:149518181-149702571	7.06665	0.0021156	0.0285763	1.56799	5.02348	4.62253	4.78868	6.11223	6.28187	6.74456
Cd40	chr2:165055626-165075908	7.028	0.00215957	0.0289557	1.88447	6.54703	5.71516	6.17636	7.82559	8.03087	8.2355
Hmox2	chr16:4726360-4790268	6.99763	0.00219491	0.029165	1.03627	7.58607	7.84987	7.62539	8.67272	8.53987	8.95754
Sbno2	chr10:79697304-80369637	6.99274	0.00220067	0.029165	2.24093	4.99308	4.77046	5.19129	6.91667	6.94223	7.81874
Gm23772	chr11:22751277-22982382	6.98724	0.00220717	0.029165	1.99947	3.43035	3.24302	3.76031	5.64582	5.78782	4.99843
Tmem173	chr18:35598619-35771057	6.94243	0.002261	0.0297036	1.86964	3.89562	3.5357	4.29084	5.5835	5.65739	6.09018
D1ertd622e	chr1:97552771-97667368	6.91836	0.00229058	0.0298381	2.50918	3.80942	3.97616	3.83121	6.24461	7.06007	5.83964
Ak217074,Rnf114	chr2:167480752-167516171	6.90812	0.00230331	0.0298381	1.86947	6.48228	6.62879	6.47631	8.16284	8.10349	8.92946
Il18	chr9:50533082-50739447	6.85274	0.00237369	0.0304818	2.13634	5.67951	4.77473	5.25312	7.47368	7.60232	7.04038
Tlr8	chrX:167156219-167330552	6.7784	0.00247238	0.0315272	1.40469	4.32196	4.84388	4.97602	6.17478	6.17342	6.00773
Nhsl2	chrX:101849384-102157091	6.75688	0.00250189	0.0317924	1.43068	4.40433	3.84844	3.81002	5.29209	5.46212	5.60063
Trim30b	chr7:104199429-104370255	6.74041	0.00252477	0.0318951	1.94319	3.89428	4.24737	3.32613	5.9549	5.5907	5.75175
Mob3c	chr4:115828084-115836467	6.65572	0.00264658	0.033055	2.2007	3.8127	4.05157	3.38962	5.60022	5.77746	6.47832
Usb1	chr8:95310565-95347513	6.60135	0.00272859	0.0338475	2.10435	4.74315	5.23139	4.99526	6.81346	6.80332	7.66608
C1galt1c1	chrX:38630782-38635143	6.54895	0.00281063	0.034747	1.04194	5.84926	5.71994	6.12506	6.97945	7.09906	6.74155
Pttg1	chr11:43350418-43426248	6.52751	0.00284505	0.0350537	1.83796	6.33577	5.83471	6.23473	8.20332	7.50032	8.21545
Ak035387	chr6:3240529-3346094	6.48234	0.00291933	0.0357275	3.02279	3.86994	2.91401	2.43595	6.46878	6.03246	5.78704
H2-T10,H2-T22,H2-T9	chr17:35743322-36121444	6.39122	0.00307655	0.0373751	1.49279	4.9355	4.8791	4.64877	6.18647	6.01931	6.73598
Pnp	chr14:50906477-50988929	6.38395	0.00308953	0.0373751	5.52814	1.108	2.90687	0	6.50658	7.03212	7.0606
Rmdn3	chr2:119112422-119172389	6.37978	0.00309701	0.0373751	1.55725	4.68192	4.53665	4.43887	5.73866	6.04926	6.54126
Fndc3a	chr14:72537952-72710003	6.34306	0.00316386	0.0377078	1.97118	4.91319	5.13112	5.33713	7.38964	7.37825	6.52708
Stard3	chr11:98202709-98400490	6.32169	0.00320356	0.0379331	2.13272	5.52268	5.41017	5.67965	7.42854	7.26256	8.31957
Dbnl	chr11:5713416-5878256	6.30142	0.00324179	0.0382615	1.46462	6.9777	6.7071	6.61873	8.00016	8.05433	8.64291
Parp10,Plec	chr15:75909734-76250012	6.23306	0.00337496	0.0394502	2.48073	5.13643	4.12348	4.93642	6.95837	6.9675	7.71265
Trim25	chr11:88999396-89118562	6.20845	0.00342454	0.0397192	2.11295	4.81172	4.38144	4.44292	6.28222	6.41364	7.27907
Dnaja1,Mir207	chr4:40720153-40757896	6.20012	0.00344154	0.0397192	1.24689	4.39929	4.82477	5.05251	5.92288	6.12624	5.96812
Ak086881,Cmtr1	chr17:29660600-29717120	6.18223	0.00347837	0.0398918	1.85378	3.90499	4.58771	4.22108	5.94645	5.79396	6.53471
Psmb8	chr17:34143306-34216910	6.16802	0.00350797	0.0400298	1.81195	8.28066	8.47344	7.84573	9.87057	9.7077	10.4574
Plk2	chr13:110395043-110402473	6.16593	0.00351235	0.0400298	1.28118	4.75948	4.20027	4.26583	5.77364	5.82321	5.47228
Sertad3	chr7:27473839-27477364	6.15898	0.00352694	0.0400709	1.59622	4.51869	4.61302	5.23187	6.27305	6.23422	6.64497
Ccdc25	chr14:65837301-65885863	6.14724	0.0035518	0.0401257	1.51416	4.45745	3.67823	4.18744	5.44572	5.66327	5.7566
Gm23094,Whsc1l1	chr8:25601644-25719894	6.09127	0.00367329	0.0405954	1.47789	3.69802	3.82165	3.94584	5.67868	5.34163	4.87886
Arid5a	chr1:36307669-36333765	6.00577	0.00386887	0.0419581	3.72398	2.03021	3.92954	2.62793	6.28201	6.36367	7.11395
Rhoh	chr5:65861219-65912769	5.99407	0.00389663	0.0419581	2.38076	3.47314	3.95266	3.38765	5.31547	6.11019	6.53008
Il4ra	chr7:125552239-125707821	5.98563	0.0039168	0.0419581	1.18594	4.749	4.94068	5.07671	5.87194	6.00513	6.44714
Cmpk2	chr12:26469214-26540347	5.96285	0.00397188	0.0423551	7.43657	3.0506	3.45453	0	8.70718	10.757	9.35064
Keap1	chr9:21160222-21357852	5.95504	0.00399099	0.0424348	1.97121	4.21419	3.86435	3.85876	5.46526	5.85996	6.5257
Mtss1,Tatdn1	chr15:58889228-59082301	5.9253	0.00406479	0.0430938	1.55559	5.11547	4.97698	4.47442	6.57451	6.59973	6.05939
Helz2	chr2:181169831-181245414	5.89304	0.00414673	0.0437084	2.9888	3.16784	2.02355	2.04457	5.14339	4.98783	6.07114
Ak079938	chr19:11343950-11574227	5.88611	0.00416457	0.0437637	3.03025	1.29475	1.79287	2.45188	5.30717	5.22658	4.09651
Tmcc3	chr10:94514856-94688639	5.86778	0.00421229	0.0440178	2.15776	3.77098	3.86117	2.79538	5.46649	5.90538	5.52894
Suclg2	chr6:95473008-95718846	5.81397	0.0043563	0.0449299	1.3612	4.15538	4.08276	4.81511	5.66562	5.7339	5.73732
Ak042028,Hibadh	chr6:52546229-52640300	5.71999	0.00462257	0.0468292	1.0983	4.97212	5.54761	5.39386	6.43691	6.53053	6.24105
Lgals8	chr13:12377221-12521454	5.69938	0.0046836	0.0472708	1.21843	5.62851	5.65266	5.99849	7.2606	7.02293	6.65142
Gm8822	chrX:81742601-81822813	5.69221	0.00470504	0.0472708	1.10899	6.68727	6.99321	6.32443	7.81865	7.77903	7.73421
Rap2c	chrX:50841046-51018302	5.60567	0.00497389	0.0491593	1.88023	4.60358	4.82965	4.90389	7.02465	6.938	6.01515

## Sheet: Male IFN up-regulation
Supplementary Data 2 - IFN up-regulated genes in macrophages (Females in first sheet, males in second sheet)
IFN up-regulated genes in macrophage from male mice
Gene Symbol	Locus	t-statistic	p value	pFDR	Fold change (log2)	Unstimulated MF male (log2)			IFN (10k) MF male (log2)
						rep.1	rep.2	rep.3	rep.1	rep.2	rep.3
Ifit3	chr19:34546895-34662419	103.587	5.20779e-08	0.000190136	8.94553	0	0	0	9.11387	8.8279	8.89483
I830012o16rik	chr19:34546895-34662419	69.7375	2.53333e-07	0.000350934	6.22209	0	0	0	6.36619	6.24117	6.05889
Trafd1	chr5:121204500-121392312	62.4208	3.9454e-07	0.000350934	2.78662	5.48872	5.50032	5.41831	8.24426	8.19894	8.324
Pydc3	chr1:173616117-173706395	58.5516	5.09509e-07	0.000350934	5.41	0	0	0	5.52509	5.22724	5.47766
2010002m12rik,Gm14446	chr19:34546895-34662419	55.1558	6.46896e-07	0.000350934	6.84111	0	0	0	7.07772	6.65828	6.78733
Ifit2	chr19:34546895-34662419	54.8662	6.60649e-07	0.000350934	7.94821	0	0	0	8.20145	7.69969	7.9435
Ifit1	chr19:34546895-34662419	54.6157	6.72841e-07	0.000350934	9.83931	0.889715	1.04849	0.570026	10.8481	10.4641	10.714
Trim34a,Trim34b	chr7:104199429-104370255	51.5695	8.46236e-07	0.000386201	2.63909	3.16056	3.11445	3.12938	5.69845	5.86669	5.75651
Cxcl10	chr5:92331740-92435229	41.9975	1.92139e-06	0.0007015	8.94603	0	0	0	9.24529	8.5338	9.05899
Slfn5	chr11:82911252-83086046	38.9378	2.59871e-06	0.00077015	4.12473	3.5284	3.66816	3.42534	7.81859	7.62343	7.55407
Bc038927,Csprs,M55219,N-R5s215,Sp100	chr1:85481588-85792892	38.3191	2.77027e-06	0.00077015	2.3022	5.17911	5.2314	5.03405	7.46422	7.45868	7.42826
Ak079938	chr19:11343950-11574227	37.71	2.95319e-06	0.00077015	5.12042	0	0	0.0265451	4.86427	5.21269	5.31084
Ifih1	chr2:62591940-62646312	36.0473	3.53537e-06	0.00086051	3.24884	3.50858	3.31259	3.5246	6.78704	6.58622	6.71905
Cd274	chr19:29348601-29388094	34.4673	4.22758e-06	0.00096468	4.79792	1.35788	1.51908	1.67866	6.51234	6.15828	6.27875
Dtx3l	chr16:35926514-35983230	33.4669	4.75456e-06	0.00102111	3.3265	3.59883	3.50985	3.80112	6.88509	6.94924	7.05498
Gm4955,Pydc4	chr1:173328454-173599282	32.9175	5.079e-06	0.00103019	6.33795	0	0	0.238383	6.70844	6.10233	6.44147
Tagap	chr17:7881105-7979556	31.3864	6.14114e-06	0.00118007	3.30467	2.78665	2.80504	2.85412	6.31539	5.96399	6.08044
Irf7	chr7:141215825-141437874	30.0141	7.33911e-06	0.00133976	4.16518	5.03584	5.12398	5.47864	9.34654	9.34794	9.43952
Pyhin1	chr1:173616117-173706395	29.3981	7.97134e-06	0.00138588	4.72095	4.3021	3.96921	4.14888	8.85045	8.64377	9.08883
Eif2ak2,Gm6548,Sult6b1	chr17:78835515-79020816	27.4948	1.04071e-05	0.00166999	2.16429	4.59116	4.50963	4.58305	6.81206	6.57763	6.78701
Bc094916	chr1:173328454-173599282	27.4202	1.05204e-05	0.00166999	4.68101	0.0488639	0.371514	0	4.78952	4.62264	5.05126
Gbp4,Gbp9	chr5:105012517-105346472	26.4742	1.20988e-05	0.00179506	4.20803	2.55532	2.35228	2.31306	6.79465	6.33888	6.71122
Ccl12	chr11:82101844-82103399	26.3692	1.22916e-05	0.00179506	6.25192	0	0	0	6.0946	5.94319	6.71798
Ankfy1	chr11:72607260-72796040	24.6418	1.60957e-05	0.0021765	1.25067	4.36152	4.22843	4.35219	5.59105	5.59263	5.51047
Phf11c,Phf11d,Setdb2	chr14:59347406-59549613	23.7754	1.85583e-05	0.00225525	3.6954	4.86414	4.68701	5.16	8.54666	8.51	8.7407
Ifi203	chr1:173747219-173942492	23.624	1.90357e-05	0.00225525	5.56381	0	0	0	5.71727	5.87274	5.10141
Gm8369,Ms4a4b,Ms4a4c,Ms4a4d,Ms4a6b,Ms4a6c	chr19:11343950-11574227	23.6239	1.9036e-05	0.00225525	3.18743	4.36354	4.07813	4.5147	7.42722	7.57369	7.51773
Znfx1	chr2:167035796-167065865	23.5888	1.91489e-05	0.00225525	2.98798	4.09636	4.29182	4.49979	7.36461	7.19309	7.29421
Ifi203,Mndal	chr1:173747219-173942492	23.3275	2.00158e-05	0.00228368	3.35946	5.32827	5.38622	5.71025	8.8989	8.67281	8.93142
Parp9	chr16:35926514-35983230	23.0625	2.09459e-05	0.00231737	3.19287	3.85038	4.14475	4.125	7.33257	7.03151	7.33465
Parp10,Plec	chr15:75909734-76250012	22.4793	2.31905e-05	0.00246464	2.25309	4.16483	4.34484	4.46716	6.56659	6.66781	6.50168
Samd9l	chr6:3372158-3399571	22.3741	2.3627e-05	0.00246464	2.92574	4.24999	4.15939	4.19648	6.90306	7.13334	7.34668
Fcgr1	chr3:96282908-96293969	21.7719	2.63319e-05	0.00267049	3.22778	3.88456	3.72455	3.97008	7.12342	6.84721	7.2919
Gbp3,Gbp7	chr3:142494116-142619351	21.523	2.75623e-05	0.00271973	2.63937	6.60083	6.43819	6.43108	9.22545	8.91116	9.25161
Gm12184,Irgm1	chr11:48800229-48871683	21.3614	2.83998e-05	0.00272862	4.60032	4.56207	4.9371	5.25479	9.50421	9.38843	9.66228
Zcchc6	chr13:59769965-59823156	20.8918	3.10199e-05	0.00275967	1.18651	4.90969	4.96714	5.01795	6.24575	6.09586	6.11268
Xaf1	chr11:72301620-72324693	20.691	3.22323e-05	0.00275967	3.36963	4.20106	4.37189	4.73619	7.82001	7.86761	7.7304
Stat2	chr10:128270534-128362513	20.6812	3.22932e-05	0.00275967	3.9205	3.80196	3.18656	3.52037	7.33618	7.5519	7.3823
Themis2	chr4:132630018-132843223	20.6168	3.2695e-05	0.00275967	2.18128	5.56753	5.53854	5.35231	7.7883	7.70172	7.5122
Il15ra	chr2:11585438-11737476	20.184	3.55673e-05	0.00275967	3.37254	3.81158	3.30524	3.45968	6.81374	7.04546	6.83491
Ddx58	chr4:40143264-40239840	20.0754	3.63364e-05	0.00275967	3.66037	3.81316	4.04557	4.35658	7.79599	7.55077	7.84966
Irf1	chr11:53770013-53891703	20.0327	3.66447e-05	0.00275967	3.38417	5.60909	5.3826	5.16341	8.97902	8.61014	8.71844
Usp18	chr6:121245905-121288381	19.8967	3.76488e-05	0.00275967	6.09212	3.49003	3.00838	4.02003	9.77547	9.46906	9.55029
Tor1aip2	chr1:155988537-156069037	19.7011	3.9153e-05	0.00275967	1.92258	4.54573	4.57413	4.74007	6.65183	6.3952	6.58064
Lgals9	chr11:78962978-78984924	19.6688	3.94091e-05	0.00275967	1.4205	7.29414	7.28607	7.48191	8.84154	8.73963	8.74247
Setdb2	chr14:59347406-59549613	19.638	3.96541e-05	0.00275967	5.28063	2.48377	2.05374	2.30492	7.14214	7.57517	7.96702
Isg20	chr7:78912503-78920440	19.4773	4.09681e-05	0.00275967	2.5461	4.32832	4.35044	4.45924	7.10702	6.68759	6.98169
Ifi202b,Ifi205	chr1:173962568-174031755	19.2254	4.31375e-05	0.00275967	6.99042	0	0.462722	0	7.65696	6.53016	7.24685
Stard3	chr11:98202709-98400490	19.0705	4.45438e-05	0.00275967	1.77029	5.24113	5.13406	5.31566	7.12184	6.85939	7.0205
Casp1	chr9:5279208-5308286	19.065	4.45948e-05	0.00275967	1.38224	6.64954	6.45257	6.44216	7.94556	7.85407	7.89135
Stxbp3a	chr3:108788559-108911710	19.0407	4.48208e-05	0.00275967	1.88909	6.52974	6.4179	6.25243	8.36019	8.17435	8.33282
Stat1	chr1:51987147-52233232	19.0252	4.4965e-05	0.00275967	3.29416	5.03468	5.05097	5.43284	8.68409	8.42028	8.29661
Il10ra	chr9:45252764-45347580	19.0131	4.50787e-05	0.00275967	1.97399	5.20606	5.29108	4.99657	7.23897	7.13078	7.04592
Mx1	chr16:97356727-97462968	18.9939	4.526e-05	0.00275967	6.6798	3.15123	2.03066	2.64006	9.07756	9.23899	9.54482
Ak217074,Rnf114	chr2:167480752-167516171	18.9877	4.5318e-05	0.00275967	1.74428	6.03448	6.08659	6.30882	7.88124	7.95447	7.82703
Ifi47,Olfr56	chr11:49015873-49144967	18.9695	4.54904e-05	0.00275967	4.17252	4.85335	5.03545	4.45562	8.76945	8.86829	9.22425
Mafk	chr5:139791533-139849079	18.8378	4.67643e-05	0.00275967	2.62326	3.77275	3.8586	3.56102	6.30759	6.55922	6.19536
Ai607873	chr1:173723424-173746729	18.7609	4.75288e-05	0.00275967	3.44134	4.19063	4.51965	4.77298	7.96885	7.79731	8.04112
Gm5431	chr11:48887421-48994172	18.7518	4.76197e-05	0.00275967	4.09973	0.946169	1.15247	1.37655	5.43555	4.89839	5.44044
Slfn4	chr11:83163189-83406364	18.5145	5.0085e-05	0.00282031	4.7396	3.43506	3.73488	4.02978	8.10758	8.74554	8.5654
Ak135766,Gm11425,Slfn10-Ps,Slfn8,Slfn9	chr11:82911252-83086046	18.4681	5.05846e-05	0.00282031	3.2789	3.84172	4.31888	4.40315	7.48354	7.40658	7.51033
Samhd1	chr2:157007355-157135291	18.3617	5.17558e-05	0.00282031	2.16282	6.957	6.69656	6.61877	9.02363	8.82135	8.9158
Gm12250	chr11:58183681-58192465	18.1619	5.4048e-05	0.0029019	4.93286	3.51919	2.71566	2.95876	7.99323	7.77257	8.22639
Slfn2	chr11:82911252-83086046	17.9754	5.63029e-05	0.00295023	2.18369	6.96786	6.7336	7.10483	9.02564	9.11609	9.21564
Ak031819,Vcpip1	chr1:9712355-9791922	17.7073	5.97542e-05	0.00301987	1.80141	4.3924	4.41337	4.09858	6.10688	6.10855	6.09315
Abl2	chr1:156551520-156718922	17.6606	6.03809e-05	0.00301987	2.73075	4.66684	4.81319	5.02949	7.67527	7.68556	7.34094
Gm11625,Ifi35	chr11:101448298-101476521	17.5693	6.16324e-05	0.00304081	2.36759	5.37454	5.16818	5.5021	7.70933	7.55772	7.88053
Tor3a	chr1:156551520-156718922	17.4913	6.27271e-05	0.00305356	3.37136	4.60889	4.30533	4.90617	8.13986	7.85752	7.93709
Mx2	chr16:97536078-97611195	17.4131	6.38496e-05	0.0030673	5.46941	1.4462	2.323	2.28425	7.4395	7.29012	7.73207
Enpp4	chr17:44078845-44178671	17.3065	6.54191e-05	0.00310189	2.29045	4.13694	4.32237	4.21524	6.74898	6.34439	6.45252
Rsad2	chr12:26442742-26456461	17.0573	6.92828e-05	0.00324297	9.71572	0.131682	1.75428	1.51819	11.3436	10.4543	10.7534
Ube2l6	chr2:84798827-84810335	16.9034	7.18103e-05	0.00327724	2.51644	5.27953	5.14794	5.11091	7.97544	7.55051	7.56177
Xdh	chr17:73804794-73951492	16.8263	7.31204e-05	0.00329583	1.40582	6.52825	6.44452	6.40668	7.85151	8.00278	7.74262
Slc25a22	chr7:141215825-141437874	16.6836	7.56235e-05	0.00332001	3.07075	2.24206	2.16464	2.5864	5.17986	5.63227	5.39324
1600014c10rik	chr7:38183216-38241141	16.6724	7.58256e-05	0.00332001	2.78004	3.04655	3.40919	3.54783	6.24191	5.98572	6.11607
Igtp,Irgm2	chr11:58199555-58269230	16.4944	7.91112e-05	0.00337036	4.44569	4.6249	3.75761	4.24983	8.77842	8.46286	8.72812
Stxbp3b	chr19:9557605-9559248	16.4429	8.0095e-05	0.00337036	2.16913	4.56497	4.56861	4.96191	6.87487	6.85276	6.87525
Fndc3a	chr14:72537952-72710003	16.4316	8.03125e-05	0.00337036	1.99392	4.55297	4.73559	4.63604	6.71152	6.42001	6.77484
Ifi204,Mnda	chr1:173747219-173942492	16.368	8.1553e-05	0.0033793	3.26861	5.48824	5.6171	6.01618	9.08471	8.73432	9.10831
Gm4841	chr18:60268300-60303087	16.3264	8.23769e-05	0.0033793	4.90634	0	0.517316	0	5.47597	4.62838	5.13198
4930486l24rik,Ctla2b	chr13:60840166-60897561	16.2734	8.34426e-05	0.00338499	2.32748	5.81781	5.35964	5.59365	7.89768	7.83533	8.02052
Ap3s1-Ps2,Nlrc5	chr8:94377920-94601825	16.1469	8.60543e-05	0.00345257	2.89032	3.8024	3.29575	3.45506	6.30981	6.30964	6.6047
Rasgef1b	chr5:99205155-99252927	15.7349	9.52984e-05	0.0037819	3.98933	1.81616	1.93451	1.24444	5.70562	5.39488	5.86261
Fbxw17	chr13:50417846-50434267	15.6222	9.80419e-05	0.00380963	2.03848	3.36307	3.11444	3.14336	5.14932	5.45369	5.13329
Tor1aip1	chr1:155988537-156069037	15.6205	9.80842e-05	0.00380963	1.82585	4.35442	4.00901	4.16396	5.95488	6.12205	5.92799
Ak041647,Ak172683,Gm1966,Gm21884,Gm21911,Gm8979,Gm8989,Gm8995,Gvin1	chr7:105895118-106644655	15.3141	0.000106058	0.00403352	2.27861	6.00901	5.63843	5.75473	7.90465	8.25392	8.07944
Gm4951	chr18:60212076-60249072	15.1215	0.000111486	0.00417034	3.69276	4.56222	4.52723	4.52214	8.55543	7.7526	8.38184
Rtp4	chr16:23609869-23702208	15.1059	0.00011194	0.00417034	2.69282	6.79228	6.49006	7.04224	9.38677	9.62632	9.38994
Dhx58	chr11:100574675-100738835	14.9369	0.000117015	0.00425817	2.33208	4.6235	4.65938	4.65326	7.07717	6.67206	7.18315
Iigp1	chr18:60373571-60392844	14.8343	0.000120238	0.00425817	7.3913	0.552239	1.39502	1.89514	9.07969	8.06886	8.86774
Il15	chr8:82320997-82487360	14.7953	0.000121493	0.00425817	3.63605	4.71856	4.57777	3.94441	7.96663	8.16845	8.01383
Dnaja2	chr8:85492608-85555368	14.7654	0.000122462	0.00425817	1.2429	5.36146	5.44928	5.33884	6.74279	6.48034	6.65517
Atf3	chr1:191168289-191218039	14.5673	0.000129154	0.00442507	2.6794	4.79198	4.74713	4.47798	7.40892	7.58812	7.05822
Tmem106a	chr11:101552106-101599256	14.5522	0.000129686	0.00442507	1.08648	5.90075	6.10856	6.11771	7.127	7.17052	7.08894
Ccl7	chr11:82045711-82047523	14.4242	0.000134275	0.0045202	6.10145	1.0292	0	0.853541	6.66531	6.28064	7.24113
Mitd1	chr1:37754578-37898751	14.3794	0.00013593	0.0045202	2.41133	4.62809	5.0852	4.60765	7.22657	7.06337	7.26499
Rgcc	chr14:79203405-79301635	14.3725	0.000136188	0.0045202	1.87939	3.9579	3.96158	4.22122	5.86102	6.11801	5.79984
Frmd4a	chr2:4152862-4614043	14.2389	0.000141285	0.00463214	2.51389	3.75565	4.05813	4.00137	6.6934	6.17662	6.4868
Zufsp	chr10:33894021-33977514	14.2182	0.000142098	0.00463214	2.65939	4.6218	4.5468	4.94904	7.55774	7.09178	7.44627
Oas2	chr5:120511179-120824207	14.0056	0.000150774	0.00478681	3.35577	4.92367	4.36995	4.30894	7.67359	7.84843	8.14785
Oas1b	chr5:120511179-120824207	14.0056	0.000150776	0.00478681	4.81224	0.548585	0	0.253578	4.47045	5.36252	5.4059
Phf11b	chr14:59320963-59341330	13.9109	0.000154853	0.00487386	2.83068	4.54903	3.90362	4.3451	7.19551	6.95747	7.13681
H2-T24	chr17:35743322-36121444	13.7059	0.000164157	0.00512254	1.8195	4.58045	4.36754	4.54568	6.40037	6.08972	6.46207
Sgk1	chr10:21882183-21999931	13.5625	0.000171087	0.00529355	1.89503	5.50607	5.07064	5.43243	7.26233	7.1565	7.27542
Aldh1b1	chr4:45799021-45887023	13.4725	0.000175619	0.0053432	3.27247	2.59671	2.11592	2.04917	5.85071	5.45848	5.27001
Batf2	chr19:6164453-6172475	13.3423	0.000182445	0.00550501	2.85874	2.10805	1.83697	1.86743	5.03677	4.40711	4.9448
F630111l10rik,P2ry14	chr3:59005824-59344256	13.2934	0.000185096	0.00553924	1.64069	4.10386	4.18929	4.21646	6.02016	5.60934	5.80219
Ak200675,Casp2	chr6:42220751-42282505	13.0767	0.000197428	0.00576648	1.53453	4.64047	4.69056	4.88803	6.44673	6.23109	6.14484
Mkiaa1554,Rnf213	chr11:119301545-119491235	12.9841	0.000203015	0.0058826	3.43426	3.10859	3.10941	3.89763	6.7514	6.85134	6.81567
Ak167137,Zc3hav1	chr6:38287393-38373745	12.8826	0.000209356	0.00601858	1.20361	5.47928	5.5964	5.4081	6.81178	6.55497	6.72787
Isg15	chr4:156109997-156255338	12.5051	0.00023524	0.0064232	6.05032	1.1564	2.38257	0.910172	7.31578	7.8537	7.43061
Morc3	chr16:93830997-93876315	12.5036	0.000235349	0.0064232	1.36945	5.5367	5.28995	5.55513	6.93546	6.70165	6.85302
Prkx	chrX:77760997-77796278	12.4982	0.000235746	0.0064232	1.79363	4.97402	5.20017	5.39877	6.9262	6.89525	7.1324
H2-K2	chr17:33866878-33990567	12.447	0.000239572	0.00647908	1.76958	3.70568	3.33493	3.30831	5.21444	5.11542	5.32779
Rap2c	chrX:50841046-51018302	12.2325	0.000256441	0.00682497	1.82749	4.52556	4.43241	4.90489	6.42126	6.40064	6.52342
G530011o06rik	chrX:169685246-169991130	12.1845	0.000260418	0.00682497	3.97733	0	0	0	4.23172	3.32944	4.37084
Parp14	chr16:35770385-35871382	12.1798	0.000260805	0.00682497	4.82491	3.8853	2.68014	3.83988	8.36735	8.24667	8.26604
Ncoa7	chr10:30513447-30803107	12.1725	0.00026142	0.00682497	3.4998	2.51277	3.06817	3.48178	6.51611	6.41547	6.63051
Gdap10,Nampt	chr12:32815993-32853369	12.1133	0.000266456	0.00685091	2.14055	5.52951	5.60683	5.66552	8.03659	7.43992	7.74702
Psmb9	chr17:34143306-34216910	12.0673	0.000270445	0.00689905	1.62127	6.30132	5.9218	6.26867	7.79021	7.88218	7.68322
Socs1	chr16:10781190-10785536	12.0485	0.000272107	0.00689905	4.67565	0	0	0	5.43069	4.14247	4.45378
Gm23772	chr11:22751277-22982382	11.9341	0.000282447	0.00698484	2.04933	3.90326	3.8732	3.71482	5.83979	5.62223	6.17726
Tlr3	chr8:45395597-45410632	11.9255	0.000283244	0.00698484	2.90538	1.94262	2.36234	2.03578	5.29551	4.61213	5.14926
Mkiaa1994,Tsc22d1	chr14:76414761-76507766	11.9254	0.000283254	0.00698484	2.48233	2.75461	2.30998	2.80815	5.0273	4.92152	5.37089
Gbp2	chr3:142620603-142643514	11.9018	0.000285451	0.00698484	2.55028	5.40899	5.5985	5.74748	8.49963	7.85616	8.05004
Tnfsf10	chr3:27317044-27359667	11.8857	0.00028697	0.00698484	4.19529	1.54337	1.1168	0.625486	5.58295	4.83021	5.45837
Atrip,Trex1	chr9:109038566-109074557	11.8571	0.000289678	0.00700406	2.15544	7.86114	7.39834	7.69791	9.97437	9.87718	9.57217
Stard5	chr7:83631973-83745726	11.7871	0.000296465	0.00712101	1.26827	3.59193	3.79996	3.80093	4.88157	4.95874	5.15733
Rbm43	chr2:51924448-51942997	11.7579	0.000299347	0.00714325	2.03475	4.88807	4.48259	4.9492	6.98585	6.76172	6.67652
Apobec3	chr15:79786350-79971119	11.6737	0.000307863	0.00725401	2.39146	4.84814	4.8563	5.14128	7.5547	6.98077	7.48463
Sp140	chr1:85481588-85792892	11.653	0.000310006	0.00725401	1.97867	3.29528	3.28287	3.15513	4.93062	5.24158	5.49708
Ddx60	chr8:61513151-62038240	11.6381	0.000311558	0.00725401	3.70175	2.73654	2.35487	3.35762	6.59794	6.27185	6.6845
Pml	chr9:58159905-58269132	11.6345	0.000311936	0.00725401	2.13512	4.73028	4.90523	4.46627	6.57506	6.9307	7.00136
Gm12185,Tgtp1	chr11:48887421-48994172	11.5795	0.000317761	0.00734269	4.66205	0	0.265245	0	5.29034	3.98632	4.97472
Trim30a,Trim30c,Trim30d	chr7:104377678-104535361	11.3996	0.000337781	0.00773915	2.72289	6.42492	6.64714	6.34117	9.20596	8.80581	9.57013
Ms4a6d	chr19:11586605-11604811	11.3821	0.000339814	0.00773915	2.6174	5.83914	5.678	5.94833	8.6456	8.00709	8.66497
Sertad1	chr7:27486952-27490314	11.3515	0.000343397	0.00773915	1.19257	4.62568	4.74041	4.49065	5.89281	5.88273	5.65893
Ppm1k	chr6:57420704-57692169	11.1983	0.000362078	0.00806065	2.65387	2.63692	3.02374	3.13876	5.78606	5.22356	5.75142
Slfn1	chr11:83111320-83125763	10.9788	0.000391096	0.00851674	1.98256	5.9608	6.08012	6.52416	8.20794	8.0593	8.24553
Gm11427,Slfn3,Slfn4	chr11:83163189-83406364	10.8912	0.00040348	0.0086277	3.08145	8.08925	7.562	8.08804	10.658	10.9123	11.4133
Nmi	chr2:51948049-51973523	10.8794	0.000405193	0.0086277	1.73358	4.57999	4.34324	4.73262	6.12003	6.23737	6.49919
Oas3	chr5:120511179-120824207	10.8707	0.000406454	0.0086277	4.04856	2.32369	2.44188	3.47302	6.93749	6.6897	6.75709
Tap1	chr17:34143306-34216910	10.68	0.000435413	0.00905465	2.45155	4.64386	4.55472	5.13558	7.51292	7.09181	7.08407
Oasl2	chr5:114891207-114948956	10.6732	0.000436488	0.00905465	4.00349	4.63571	3.93331	5.15039	8.65507	8.32713	8.74768
Hist3h2a,Trim17	chr11:58954684-58991753	10.6384	0.000442067	0.00911589	2.1851	4.41774	3.99834	3.73789	6.30466	6.27592	6.12871
Aw112010	chr19:10928216-11055875	10.6218	0.000444764	0.00911589	2.36589	5.01215	4.86963	5.28885	7.7319	7.09007	7.44634
Myd88	chr9:119335940-119340040	10.6085	0.000446931	0.00911589	1.99144	5.28363	5.77269	5.85752	7.73575	7.54045	7.61198
Nod1	chr6:54814255-54992950	10.5566	0.000455528	0.00923962	1.69246	4.85825	5.00676	4.77926	6.67627	6.28625	6.75914
Pik3r6	chr11:68503018-68553098	10.3896	0.00048461	0.00977519	1.31866	3.69237	3.65903	3.56393	4.75031	5.16918	4.95182
Map3k8	chr18:4331120-4353353	10.3657	0.000488959	0.00980874	1.49714	4.05832	3.94703	3.5928	5.43133	5.33139	5.32685
Phf11a	chr14:59276912-59297522	10.3231	0.000496843	0.00984126	2.88785	3.18842	3.71555	3.75548	6.7499	6.03547	6.53763
Pik3ap1	chr19:41269133-41385102	10.3189	0.000497627	0.00984126	1.12685	4.86745	4.8688	5.0147	5.88536	6.0242	6.22196
Aftph	chr11:20685084-20741667	10.2794	0.000505082	0.0098979	1.76631	4.55227	4.28755	4.22117	5.87363	6.13189	6.3544
Ak089801,Cd69	chr6:129267323-129279535	10.2441	0.000511874	0.0098979	4.77482	0	0	0	5.1063	3.85452	5.36364
Trim25	chr11:88999396-89118562	10.1403	0.000532474	0.0102318	2.46179	4.185	4.42503	3.64263	6.48193	6.46368	6.69243
Oas1a,Oas1g	chr5:120876141-120907566	10.1266	0.000535269	0.0102318	2.28522	5.49558	5.35013	5.99896	7.77689	8.1213	7.80214
Pcgf5	chr19:36348379-36459287	9.94688	0.000573711	0.0107078	2.30383	2.91231	2.92034	3.56109	5.56075	5.47468	5.26979
2810474o19rik	chr6:149203304-149340244	9.93813	0.000575667	0.0107078	1.8752	4.58079	4.58651	4.42483	6.76159	6.16879	6.28736
Il6	chr5:30008265-30184734	9.93198	0.000577049	0.0107078	3.94251	2.62528	1.28867	2.21541	6.00699	5.91598	6.03392
Niacr1	chr5:123863569-123865516	9.92946	0.000577616	0.0107078	2.24958	3.29677	3.66159	3.64798	6.11379	5.44701	5.79431
Serpina3f,Serpina3g,Serpina3h,Serpina3i	chr12:104214543-104269365	9.91868	0.000580048	0.0107078	5.28652	0	0	0	6.20787	4.36156	5.29012
Ly6e	chr15:74954978-74966153	9.9158	0.000580701	0.0107078	1.10719	8.20395	8.1211	8.32968	9.51067	9.2581	9.20753
Oasl1	chr5:114891207-114948956	9.82553	0.000601612	0.0109459	6.32375	0.917355	0.207393	2.368	7.68749	7.38091	7.39559
Nt5c3	chr6:56832058-56923932	9.81116	0.000605026	0.0109459	2.90107	5.47338	5.0214	5.71293	8.65763	7.9145	8.33877
Cish	chr9:107292434-107302784	9.71137	0.000629414	0.0113202	4.7475	0	0	0	5.18952	3.77123	5.28175
Parp11	chr6:127397605-127523761	9.68098	0.000637083	0.0114019	2.28524	3.08633	2.75634	2.44158	5.31679	4.81943	5.00375
Frmd4b	chr6:97210520-97617657	9.64791	0.000645559	0.0114492	1.13495	5.11332	5.2319	4.94025	6.23677	6.08545	6.36808
Apobec1	chr6:122553808-122650875	9.53967	0.000674302	0.0116859	1.35596	6.83232	6.48962	6.46954	8.09459	7.81895	7.94582
Mir7035,Rasa4	chr5:135994799-136567526	9.51164	0.000682002	0.0116859	3.09359	2.89002	2.73064	1.92251	5.8609	5.46488	5.49815
Tmem140	chr6:34863110-34914077	9.50454	0.000683971	0.0116859	2.15022	4.80157	4.54986	4.12683	6.82249	6.66771	6.43872
Lpxn	chr19:12798534-12836203	9.50445	0.000683996	0.0116859	1.3589	5.26368	5.6726	5.29688	6.86572	6.66853	6.77559
Mov10	chr3:104762788-104818670	9.36157	0.00072514	0.0122004	2.24322	2.10435	2.23748	2.129	4.85926	4.07493	4.26628
F830016b08rik,Gm4841	chr18:60268300-60303087	9.17565	0.000783383	0.0129919	3.83418	2.40216	2.15758	1.15982	5.96457	5.3983	5.85925
Ak046278,Dck,Mob1b	chr5:88720870-88783352	9.17106	0.000784894	0.0129919	2.08932	5.10924	5.29677	5.86043	7.56082	7.45492	7.51866
Hspa8	chr9:40799624-40805199	9.16644	0.000786417	0.0129919	1.07141	8.8633	9.07569	8.7875	9.94691	10.1305	9.86336
Ak029757,Herc6	chr6:57420704-57692169	9.12176	0.000801342	0.0131281	3.60903	2.40928	2.98279	3.59523	6.68521	6.2284	6.90078
Casp4	chr9:5308849-5436659	9.12024	0.000801854	0.0131281	2.13919	6.19523	5.66486	5.45282	7.96825	7.75354	8.00869
Lgals8	chr13:12377221-12521454	9.10531	0.000806925	0.0131522	1.01539	5.40244	5.31652	5.56607	6.44566	6.58849	6.29706
Irf9	chr14:55559941-55650173	9.04222	0.000828788	0.01333	1.33001	4.85192	4.75693	5.20662	6.23938	6.37302	6.1931
Rnf31	chr14:55559941-55650173	9.01822	0.000837298	0.0133743	1.2653	3.47342	3.31991	3.34204	4.9016	4.46677	4.56291
Bst1	chr5:43818871-43912380	8.95387	0.00086066	0.0136337	1.20038	4.7509	5.1278	5.00548	6.10559	6.06912	6.31061
Rhoh	chr5:65861219-65912769	8.946	0.000863569	0.0136337	1.48981	3.95055	3.92995	3.84546	5.53652	5.58597	5.07292
Plekhf1	chr7:38183216-38241141	8.92854	0.000870076	0.0136337	3.12123	4.14945	3.3548	4.49704	7.29954	7.02502	7.04043
Tmem86a	chr7:47050639-47054776	8.89005	0.000884626	0.0138024	1.12427	4.36273	4.50076	4.09003	5.48542	5.36672	5.47419
Snx10	chr6:51428298-51595201	8.83002	0.000907934	0.0139868	1.32083	6.92265	6.70346	6.92461	8.20997	7.92838	8.37484
D17wsu92e	chr17:27751145-27820542	8.65689	0.000979546	0.0148395	1.341	3.32544	3.77947	3.57413	5.06216	4.84716	4.79273
Ak035387	chr6:3240529-3346094	8.5169	0.00104263	0.0156009	3.29849	3.27377	1.95377	2.82138	5.98415	5.97909	5.98114
Adar	chr3:89715021-89764632	8.4602	0.0010696	0.0158398	2.13821	2.80275	3.15079	3.56765	5.09039	5.513	5.33245
Il18	chr9:50533082-50739447	8.41283	0.00109281	0.0159762	1.54875	5.40485	4.93057	5.50338	6.72661	6.86838	6.89006
Fcgr4	chr1:170960558-171046296	8.39984	0.00109928	0.0159762	1.96889	5.07193	5.56971	5.58321	7.52187	7.05139	7.55825
Gm12216	chr11:53770013-53891703	8.34991	0.0011246	0.0162289	3.31106	3.58632	4.62591	3.62311	7.3226	6.87588	7.57005
Urgcp	chr11:5713416-5878256	8.31424	0.00114313	0.0163639	1.35125	3.75949	3.89113	3.78759	5.41297	5.20664	4.87235
Cmpk2	chr12:26469214-26540347	8.30456	0.00114822	0.0163639	6.38552	2.59419	2.93049	2.60092	10.0497	7.59065	9.64186
Gadd45g	chr13:51846658-51856622	8.24863	0.00117822	0.0164815	5.48573	0	0	1.439	6.39448	5.04478	6.45693
Casp3	chr8:46617290-46639698	8.23222	0.0011872	0.0165438	1.29353	4.94513	5.10714	5.39825	6.45437	6.29254	6.58421
Gm5970	chr18:60212076-60249072	7.92758	0.00137046	0.0185317	4.71923	0	1.19971	1.57176	6.3479	5.16487	5.41637
Helz2	chr2:181169831-181245414	7.91624	0.00137794	0.0185641	3.62893	2.07403	0.71242	1.55711	4.61968	5.34111	5.26957
Ccrl2	chr9:111019179-111088448	7.84759	0.00142428	0.0191179	2.19554	3.95078	3.21067	3.3216	5.98635	5.44378	5.63953
D330022a01rik,Uba7	chr9:107886007-107995652	7.81383	0.00144778	0.0192914	1.57994	4.92937	5.34123	4.9296	6.94277	6.479	6.51825
Pnp	chr14:50906477-50988929	7.80527	0.00145382	0.0193014	4.73483	0	2.01854	1.48048	5.94427	5.77995	5.97928
Irf9,Rec8	chr14:55559941-55650173	7.52237	0.00167195	0.0218792	1.95379	3.48513	3.98307	3.89648	6.12324	5.40105	5.70175
Zbp1	chr2:173205320-173218922	7.43474	0.00174761	0.0227064	2.38857	5.47543	4.85851	5.08494	8.02771	7.11995	7.43692
Ptpro	chr6:137252298-137464633	7.41552	0.00176476	0.0228481	1.27989	4.14495	3.89962	3.59023	5.18894	5.03605	5.24947
Pttg1	chr11:43350418-43426248	7.16366	0.00201001	0.0248765	1.34083	5.86158	6.21199	5.9265	7.10745	7.62928	7.28583
Pde7b	chr10:20397074-20725137	6.96079	0.00223875	0.0272455	3.90485	2.64306	3.58607	4.32807	7.61606	7.77866	6.87704
Pnpt1	chr11:29130704-29162495	6.94803	0.00225418	0.027334	1.58272	4.76524	4.66597	5.37415	6.51292	6.42741	6.6132
Tmprss13	chr9:45252764-45347580	6.91342	0.00229671	0.0274029	1.95819	5.13818	4.9584	4.27586	6.70602	6.59068	6.95032
Rpf2	chr10:40223245-40247087	6.83413	0.00239793	0.0285174	1.01429	4.5985	4.67447	5.04441	5.87439	5.8013	5.68455
Sass6	chr3:116562972-116662677	6.76624	0.00248901	0.0291262	2.10075	2.39576	3.0155	3.24085	5.06556	4.6398	5.24902
Epsti1	chr14:77887180-78015436	6.64267	0.00266598	0.030615	1.75585	5.98334	5.2499	5.46272	7.41532	7.02796	7.52023
9930111j21rik1,9930111j21rik2,Psme2b	chr11:48887421-48994172	6.64229	0.00266655	0.030615	1.13325	6.24796	6.12648	6.56614	7.2736	7.64861	7.41811
Rnasel	chr1:153749425-153764221	6.61322	0.00271042	0.0308932	1.05551	4.59238	4.54259	4.67605	5.40604	5.94008	5.63144
Ccl2	chr11:82028223-82038562	6.59437	0.00273935	0.0310601	5.97451	2.00672	2.35237	4.87159	9.15597	8.90562	9.09262
Filip1l	chr16:57301999-57606867	6.56842	0.0027798	0.0313242	2.04676	3.5833	3.63046	3.02848	5.86129	5.01781	5.50345
Arid5a	chr1:36307669-36333765	6.55632	0.0027989	0.0314424	4.54353	0	2.14532	1.82174	5.92991	5.51759	6.15015
Usp25	chr16:77013698-77175728	6.55029	0.00280849	0.0314534	1.87958	3.69764	4.44322	4.07836	6.03792	5.58975	6.23028
Dq722429,Mlkl	chr8:111309422-111338445	6.48345	0.00291747	0.032376	1.40615	4.05645	4.62244	4.46166	5.81053	5.53841	6.01005
March1	chr8:65618024-66534989	6.42664	0.00301423	0.0327489	1.59621	4.33556	4.17766	3.64613	5.54935	5.48227	5.91637
Tgtp1,Tgtp2	chr11:49015873-49144967	6.41662	0.00303169	0.0327489	4.61498	0.546769	0	2.19722	5.82494	4.96011	5.80388
Nhsl2	chrX:101849384-102157091	6.41656	0.0030318	0.0327489	1.77765	3.69044	3.1619	2.90431	4.85931	5.33383	4.89647
Mtss1,Tatdn1	chr15:58889228-59082301	6.34519	0.00315992	0.0338324	1.721	4.40882	4.48666	4.22103	6.61192	5.84878	5.81881
Tlr8	chrX:167156219-167330552	6.28976	0.00326405	0.0346426	1.71998	4.08879	3.59383	4.17342	6.04442	5.33644	5.63512
Etnk1	chr6:143109213-143220712	6.19027	0.00346176	0.0360082	1.94411	3.33573	4.02811	3.49727	5.46505	5.21761	6.01076
Asb13	chr13:3634031-3706697	6.18401	0.00347468	0.03604	2.05246	3.90821	3.05809	2.82232	5.26598	5.291	5.38903
Tdrd7	chr4:45965333-46034759	6.16074	0.00352325	0.0364402	1.99955	2.39852	3.22065	2.16249	4.57194	4.51977	4.68859
D1ertd622e	chr1:97552771-97667368	6.09671	0.00366127	0.0374434	1.92147	3.7099	4.31541	4.67924	6.23168	5.88636	6.35091
Ak209947,Coq2	chr5:100651165-100678105	6.00217	0.00387739	0.0385353	1.79246	3.85184	4.46618	3.85294	5.73596	6.26993	5.54245
Fam26f	chr10:34126066-34127986	5.99933	0.00388414	0.0385353	3.71881	1.20035	2.5231	3.02863	6.27487	5.37923	6.25442
Ak134400	chr6:149203304-149340244	5.94656	0.00401187	0.0394807	1.51954	4.20994	4.17924	3.80283	5.93395	5.17941	5.63725
Gm10056,Nsmaf	chr4:6365679-6471370	5.94047	0.00402693	0.0395224	1.1257	3.82884	3.73294	4.26291	5.09519	4.88778	5.21882
Mgat1	chr11:49244190-49274670	5.88731	0.00416148	0.0403124	1.11658	5.05801	5.62027	5.5048	6.67241	6.44354	6.41688
Usb1	chr8:95310565-95347513	5.85857	0.00423652	0.0409194	1.17065	4.71033	5.30015	4.88891	6.32166	6.09732	5.99236
Psmb8	chr17:34143306-34216910	5.72725	0.0046013	0.0429064	1.05971	8.07405	7.84693	8.34759	9.37893	9.05147	9.01731
Olfr1396	chr11:49015873-49144967	5.68152	0.00473728	0.0436857	7.53885	0	0	3.91034	9.30015	8.78043	8.44631
Lpin2	chr17:70844204-71475421	5.5383	0.00519628	0.0462799	1.62591	3.0198	3.76904	3.0613	4.66655	4.8382	5.22311
Bc039771,Rin2	chr2:145675524-145887616	5.52057	0.0052568	0.0463123	1.40697	7.35241	7.19607	7.48394	8.94594	8.27209	9.0353
Tfec	chr6:16833163-16898472	5.4857	0.00537841	0.0466427	1.58068	2.94093	3.51556	3.52194	4.6916	4.69344	5.33543
Gbp2b,Gbp5	chr3:142494116-142619351	5.46116	0.00546607	0.0472905	1.78983	6.96982	6.6174	6.22778	8.74053	7.91403	8.52993
Magohb	chr6:131283074-131293244	5.40542	0.00567172	0.0484952	1.59118	4.12582	3.92496	4.88643	5.93665	5.93088	5.84321
Gm7534	chr4:134052606-134245873	5.38841	0.00573636	0.0489333	2.52289	3.26441	2.9893	2.34714	5.10382	6.14499	4.9207
5430427o19rik	chrX:85821944-85891646	5.37435	0.00579045	0.049221	1.27763	5.506	5.01152	5.33673	6.28443	6.48125	6.92146
Zfp36	chr7:28281022-28436194	5.36293	0.00583487	0.0494271	1.09665	4.10529	3.96892	3.68993	5.27911	5.05924	4.71575
Tcirg1	chr19:3894747-3907202	5.3516	0.00587933	0.0496885	1.15818	6.23678	6.22822	5.77534	6.98643	7.21173	7.5167
