# Supplementary material for: ImmGen report: sexual dimorphism in the immune system transcriptome
Source: Nat Commun. 2019 Sep 20;10:4295. doi: 10.1038/s41467-019-12348-6 (PMC6754408; doi:10.1038/s41467-019-12348-6)
Supplement: Supplementary file 7 — Supplementary Data 3 [file 41467_2019_12348_MOESM7_ESM.xlsx]

## Sheet: Tissue MF sex effect
Supplementary Data 3 - Differentialy expressed genes in tissue macrophages - ANOVA results (first sheet sex effect, second sheet sex*tissue interaction effect)
ANOVA results - genes affected by sex
Gene Symbol	p value	pFDR	Fold change (log2)
			Peritoneal cavity (PC-MF)	Spleen (Sp-MF)	CNS (Microglia)
Xist	4.17822e-10	8.57704e-07	10.137	10.8599	9.09265
Ccl2	1.34368e-05	0.015324	0.986858	2.47949	0.670837
Mx1	0.00100702	0.111566	2.2222	0.678512	1.22127
Hcar2	0.00129377	0.124077	1.69096	0.955981	0.753109
Phxr4	0.00263301	0.149802	1.35761	0.935185	0.620171
Mx2	0.00527379	0.171035	0.925189	1.11112	0.710561
Nlrc5	0.00414631	0.170527	0.994463	0.743845	0.661311
Mettl27	0.00251192	0.149031	-1.76663	-1.23145	-0.736579
Fermt2	0.00273449	0.149802	-0.664681	-1.73732	-1.7847
Atp2b4	0.00125405	0.124077	-1.0609	-2.37292	-0.899137
Fn3k	0.00142627	0.124077	-1.21463	-3.1321	-1.04782
Col18a1	0.0059765	0.177616	-0.892724	-3.41806	-1.71719
Kdm5d	1.66391e-10	5.69277e-07	-7.1007	-7.59018	-6.91678
Uty	3.12619e-10	8.0218e-07	-6.814	-7.83995	-6.96574
Ddx3y	5.78518e-17	5.93791e-13	-8.24299	-8.70586	-8.01703
Eif2s3y	1.82235e-13	9.35228e-10	-8.88367	-9.17323	-8.65736
* Higher in females

## Sheet: Tissue MF interaction effect
Supplementary Data 3 - Differentialy expressed genes in tissue macrophages - ANOVA results (first sheet sex effect, second sheet sex*tissue interaction effect)
ANOVA results - genes affected by sex*tissue interaction
* Higher in females
Gene Symbol	p-value	pFDR	Female-Male fold change (log2)
PC-MF specific differentially expressed genes (5 female, 7 male)
Sdc4	0.000615211	0.119142	1.60243
Ly6e	0.00449886	0.177601	1.28067
Camsap2	0.00296195	0.165448	0.877168
Ube2l6	0.00616674	0.195184	0.779243
Rgl1	0.00185443	0.149873	0.666882
Lpl	0.00179537	0.149818	-0.621907
Lmo4	0.00296742	0.165448	-0.712522
Snx24	0.000226752	0.094173	-0.829322
Gm7027	0.00675528	0.19642	-1.00887
Ide	0.00271535	0.164913	-1.29372
Myo1d	0.000855802	0.125485	-1.5752
Ddx3y	0.00120321	0.140926	-8.24299
Sp specific differentially expressed genes (127 female, 101 male)
Ighv6-3	6.18172e-05	0.0634492	7.15319
Serpinb2	0.00103719	0.134624	4.84103
Prg4	0.0066466	0.195886	3.11605
Rgs1	0.000940409	0.130692	2.62937
C1qc	0.00392249	0.170199	2.46989
Sumf1	0.00499891	0.180562	2.43034
H1f0	0.000417367	0.108047	2.36947
Fn1	0.00650757	0.195184	2.33165
Hes1	0.00427411	0.173412	2.27924
Wfdc17	0.000736201	0.123875	2.2764
Camk1	0.00348864	0.169487	2.27507
Mgat2	0.00316401	0.169487	2.21472
Lamp1	0.00416109	0.173412	2.18732
Rnf187	0.00526556	0.183206	2.16478
Plxdc2	3.26315e-05	0.0564386	2.07886
Jun	0.0027525	0.165215	2.0352
Ccnd1	0.00348665	0.169487	1.96797
Trim47	0.00577295	0.190705	1.93674
Tsen34	0.00167507	0.140926	1.89113
Flnb	5.73214e-05	0.0634492	1.79348
Vapa	0.00356759	0.169487	1.77925
Ptprm	0.000346079	0.102436	1.7362
Plbd2	0.00254405	0.160197	1.73056
Zfp36	0.00132625	0.140926	1.71323
Hgsnat	0.00183179	0.149873	1.5909
Garnl3	0.000112335	0.0886928	1.54614
Nol9	0.000833225	0.125485	1.50639
App	0.00223844	0.160197	1.50502
Rnaset2a	0.000134334	0.0919202	1.48847
Rbms1	0.000960192	0.130782	1.46727
Nos1ap	0.00373341	0.170199	1.40676
Atf3	0.00579091	0.190705	1.40157
Zdhhc7	0.0064487	0.195184	1.39336
Pi4k2a	0.00148839	0.140926	1.32428
Ubqln1	0.00344039	0.169487	1.30889
Eva1b	0.00681056	0.197468	1.30125
Slc30a5	0.00433551	0.173412	1.28996
Ripk2	0.00404246	0.172165	1.28925
Snta1	0.00383572	0.170199	1.28568
Gns	0.00479302	0.17895	1.24416
Cd33	4.63274e-05	0.0634492	1.24269
Dnlz	0.000774926	0.125485	1.22114
Map7d1	0.00484794	0.179593	1.20096
Peli1	0.000268035	0.100318	1.17749
Ccser2	0.00430821	0.173412	1.17241
Ifi30	0.00184402	0.149873	1.14364
Tmem30a	0.00696564	0.198875	1.12538
Ergic1	0.00562021	0.190445	1.1047
Itsn2	0.00085398	0.125485	1.10103
Hmox1	0.00416	0.173412	1.09331
Ube2d1	0.0033666	0.169487	1.08767
Zfp446	0.00295249	0.165448	1.07477
Lpl	0.00179537	0.149818	1.05604
Bcl2a1b	0.00472112	0.17881	1.01291
Stx6	0.00669345	0.19629	1.00976
Dnajb11	0.00627164	0.195184	1.00517
Rlf	0.00195925	0.153509	0.996642
Slc10a3	0.00081541	0.125485	0.948004
Fam3c	0.00393749	0.170199	0.943378
Emc10	0.00471256	0.17881	0.941881
Ly86	0.00589397	0.190705	0.93983
Txndc12	0.00142581	0.140926	0.937814
Hibadh	0.000721283	0.123875	0.937742
Ctss	0.00699472	0.198875	0.930633
Tcta	0.00431952	0.173412	0.92193
Jmjd6	0.000731049	0.123875	0.921323
Irf2	0.000566391	0.116269	0.917178
Klf7	0.00490159	0.179678	0.915055
Rgl1	0.00185443	0.149873	0.913588
Ppp4c	0.00247341	0.160197	0.903105
Ninj1	0.00547535	0.188784	0.898808
Gstk1	0.00580268	0.190705	0.878649
Vps9d1	0.00226502	0.160197	0.873427
Foxn3	0.00242137	0.160197	0.870929
Nrros	0.00309163	0.16879	0.865055
Zfyve9	0.0025218	0.160197	0.853162
Tmbim1	0.0039583	0.170199	0.846318
Tspan3	0.00703974	0.199052	0.837243
Snx24	0.000226752	0.094173	0.822037
Herpud2	0.00503124	0.180562	0.813865
Laptm5	0.00139737	0.140926	0.812797
Evi2a	0.00236729	0.160197	0.811087
Mafb	0.00476756	0.17895	0.807737
Lgmn	0.00378171	0.170199	0.798789
G6pc3	0.00046575	0.108647	0.796004
Spata6	0.00693363	0.198875	0.793917
Ctsl	0.00186907	0.149876	0.781568
Abhd15	0.000349304	0.102436	0.780304
Plod1	0.000918084	0.130692	0.779401
Rap1a	0.000695141	0.123875	0.777259
Rala	0.00106327	0.134734	0.770913
Mettl21a	0.00488058	0.179593	0.768292
Cltb	0.00666058	0.195886	0.762735
Slc11a1	0.00229028	0.160197	0.762149
Csf3r	0.0025741	0.161101	0.752629
Cd68	0.000802089	0.125485	0.751866
Phf20l1	0.00364953	0.170199	0.744608
Tcf7l2	0.00159779	0.140926	0.735021
Emc4	1.73853e-05	0.0446107	0.732639
Ppt1	0.00143102	0.140926	0.726606
Ly6e	0.00449886	0.177601	0.726096
Sys1	0.000435346	0.108047	0.721286
Wtap	0.00145592	0.140926	0.706578
Renbp	0.000170368	0.0931783	0.699765
Ifrd1	0.00264915	0.163339	0.699175
Faim	0.00146792	0.140926	0.693585
Tmem123	0.00118444	0.140926	0.691508
Grn	0.00253636	0.160197	0.691373
Saraf	0.00430947	0.173412	0.69053
Mtus1	0.00045531	0.108647	0.685818
Bax	0.00341017	0.169487	0.683515
Actb	0.00133193	0.140926	0.674373
Myl12a	0.00584527	0.190705	0.655994
Asb2	0.00240078	0.160197	0.655537
Cyba	0.0065842	0.195885	0.640578
Ctsz	0.00212708	0.157067	0.639247
Dgat1	0.000598848	0.118203	0.632726
Tmem106a	0.00559135	0.190445	0.630939
Pdia6	0.00603261	0.192294	0.614702
Rrbp1	0.00554514	0.190352	0.610434
Cndp2	0.00618505	0.195184	0.608651
Glb1	0.00590843	0.190705	0.605561
Zeb2	0.00690695	0.198875	0.600392
Fes	0.00650094	0.195184	0.596899
Insig1	0.000831939	0.125485	0.594565
Gltp	0.00368713	0.170199	0.594348
Creb3	0.00371059	0.170199	0.591983
Tspan32	0.0065226	0.195184	-0.622965
Orai2	0.00167442	0.140926	-0.641333
Hsdl1	0.00671694	0.196418	-0.657587
Ttf2	0.00335646	0.169487	-0.674856
Supt4a	0.00039045	0.108047	-0.694932
Thop1	0.0010299	0.134624	-0.734148
Mta2	0.00430703	0.173412	-0.748196
Cops2	0.00160745	0.140926	-0.756157
Ssrp1	0.00418615	0.173412	-0.7848
Fdxacb1	0.000556745	0.116269	-0.787883
Dbr1	0.00148924	0.140926	-0.793247
Rad21	0.00505858	0.18091	-0.793596
Rffl	0.00590618	0.190705	-0.801588
Rbbp4	0.00233768	0.160197	-0.808271
Wapl	0.00208676	0.157067	-0.813537
Dennd4a	0.00611471	0.194308	-0.814145
Zfp322a	0.00595526	0.190705	-0.819075
Odf2	0.00121727	0.140926	-0.822725
Zfp410	0.00338182	0.169487	-0.825415
6030458C11Rik	3.29921e-05	0.0564386	-0.829422
Hectd4	0.00335506	0.169487	-0.83231
Shc1	0.000278185	0.100318	-0.835038
Ago2	0.00632945	0.195184	-0.835241
Vrk1	0.00622941	0.195184	-0.850414
Abca7	0.00292845	0.165448	-0.880435
Ints10	0.0043567	0.173412	-0.889518
Camsap2	0.00296195	0.165448	-0.890324
Ide	0.00271535	0.164913	-0.892693
Ahctf1	0.00140658	0.140926	-0.893216
Ncaph2	0.00161027	0.140926	-0.897159
Dhx15	0.00468494	0.17881	-0.901389
Ubr7	0.00696206	0.198875	-0.941761
Twnk	0.00333025	0.169487	-0.943402
Anp32e	0.00253873	0.160197	-0.947694
Anapc5	0.00238932	0.160197	-0.963608
Mlh1	0.000185334	0.0931783	-0.998888
Ube2l6	0.00616674	0.195184	-1.0087
Nucks1	0.00349626	0.169487	-1.01198
Def8	0.00211803	0.157067	-1.02087
H2-Ob	0.0020239	0.156126	-1.03141
Bcl2l11	0.00396312	0.170199	-1.03682
Arl6ip6	0.0063941	0.195184	-1.03986
Rfc1	0.000293212	0.100318	-1.06452
Nfyb	0.00167019	0.140926	-1.06513
Gab1	0.000229377	0.094173	-1.06998
Tubgcp2	0.000173735	0.0931783	-1.07268
Ppp1r15b	0.00577706	0.190705	-1.09265
9430015G10Rik	0.00593605	0.190705	-1.09894
Katnbl1	0.0035645	0.169487	-1.10869
Specc1	0.00638508	0.195184	-1.11174
Rif1	0.00641739	0.195184	-1.13036
Selenbp1	0.00224113	0.160197	-1.13368
Ints2	0.000749552	0.124087	-1.14375
Nup93	0.00644063	0.195184	-1.15538
Ppp2r1b	0.000143589	0.0921122	-1.1753
Orc2	0.00664982	0.195886	-1.19022
Cul4a	0.000201734	0.0941182	-1.19139
2610044O15Rik8	0.000397462	0.108047	-1.29005
Sept8	0.00399863	0.171008	-1.29718
Ipo5	0.00370696	0.170199	-1.30298
Fam210b	0.000436368	0.108047	-1.32669
Cyth3	0.00434393	0.173412	-1.3339
Mbp	0.00335453	0.169487	-1.33926
Sun1	0.00645328	0.195184	-1.35694
Josd1	0.00326157	0.169487	-1.39038
Ssbp2	0.00572759	0.190705	-1.42931
Scrn3	0.000327188	0.102436	-1.46407
Ranbp10	0.00298206	0.165448	-1.47697
Rnf123	0.00548106	0.188784	-1.50051
Yod1	0.00251739	0.160197	-1.5092
Rpap3	0.00578567	0.190705	-1.53588
Narf	0.00563261	0.190445	-1.562
Trak2	0.00309006	0.16879	-1.61218
Ints6l	0.00467328	0.17881	-1.64284
Slc12a4	0.00502128	0.180562	-1.67157
Myo1d	0.000855802	0.125485	-1.68226
Dnmt1	0.00235198	0.160197	-1.68262
Tmx4	0.00237327	0.160197	-1.68358
Ift140	0.000532614	0.116269	-1.70428
Mgll	0.00390357	0.170199	-1.74347
Mier3	0.00123847	0.140926	-1.85617
Cbx6	0.00575734	0.190705	-1.86187
Endod1	0.00284001	0.165448	-1.87072
Vcl	0.0015494	0.140926	-1.88235
Hk1	0.000439143	0.108047	-1.90621
Fech	0.00193824	0.153031	-1.93708
Lbr	0.00283551	0.165448	-1.94892
Tspan33	0.00108096	0.135305	-1.95814
Lrrc20	0.00150012	0.140926	-2.00642
Trim59	0.00642755	0.195184	-2.07799
Klhl12	0.00496237	0.180562	-2.08382
Plk4	0.00241207	0.160197	-2.43379
Piga	0.00355169	0.169487	-2.53555
Espl1	0.00162206	0.140926	-2.65641
Abcb10	0.000562419	0.116269	-2.66005
Tom1l1	0.00167098	0.140926	-2.68399
Spta1	0.00348837	0.169487	-2.93867
Slc4a1	0.0052041	0.183206	-3.16264
Tfrc	0.00353001	0.169487	-3.20582
Ddx3y	0.00120321	0.140926	-8.70586
Ighv1-36	1.93121e-07	0.00198219	-10.1943
CNS specific differentially expressed genes (5 female, 43 male)
Gm37730	7.19978e-07	0.00369493	0.87456
Dusp27	0.00465147	0.17881	0.77342
Gm37613	0.00514845	0.18222	0.744875
Ccl2	0.00372058	0.170199	0.670837
Nlk	0.00475814	0.17895	0.589396
Gltp	0.00368713	0.170199	-0.609492
Trp53rka	0.0012153	0.140926	-0.619491
Insig1	0.000831939	0.125485	-0.639335
Ctnnbip1	0.00247922	0.160197	-0.686911
Hibadh	0.000721283	0.123875	-0.710515
Dgat1	0.000598848	0.118203	-0.733784
Ubqln1	0.00344039	0.169487	-0.735271
Gns	0.00479302	0.17895	-0.737606
Jmjd6	0.000731049	0.123875	-0.738957
Tmem123	0.00118444	0.140926	-0.750799
Map4k5	0.00127192	0.140926	-0.762255
Nol9	0.000833225	0.125485	-0.796861
Itgb1	0.00674467	0.19642	-0.808596
Grwd1	0.00295676	0.165448	-0.834566
Tsc22d3	0.00281842	0.165448	-0.857768
Ptprm	0.000346079	0.102436	-0.894751
Zdhhc7	0.0064487	0.195184	-0.925062
Rbms1	0.000960192	0.130782	-0.976965
Hgsnat	0.00183179	0.149873	-0.995084
Plbd2	0.00254405	0.160197	-1.00323
Tfrc	0.00353001	0.169487	-1.0169
Ccser2	0.00430821	0.173412	-1.01696
Tmem30a	0.00696564	0.198875	-1.04378
Vapa	0.00356759	0.169487	-1.05082
Emc10	0.00471256	0.17881	-1.13395
H1f0	0.000417367	0.108047	-1.16044
Lamp1	0.00416109	0.173412	-1.21839
App	0.00223844	0.160197	-1.24914
Nsmce3	0.00510567	0.181961	-1.30287
Gpatch3	0.00268732	0.164183	-1.33918
Trim47	0.00577295	0.190705	-1.36419
Chmp7	0.004687	0.17881	-1.36824
Ccdc85b	0.00150092	0.140926	-1.37386
Mgat2	0.00316401	0.169487	-1.42242
Rnf187	0.00526556	0.183206	-1.49167
Bloc1s4	0.00409722	0.173412	-1.66022
Ly6a	0.000651921	0.123875	-1.76311
Fn1	0.00650757	0.195184	-2.0742
Rgs5	0.00148288	0.140926	-2.14688
Col4a1	0.000442127	0.108047	-3.0436
Cbr2	0.000190642	0.0931783	-4.27756
Igfbp3	0.000131477	0.0919202	-5.44112
Ddx3y	0.00120321	0.140926	-8.01703
