# Supplementary material for: ImmGen report: sexual dimorphism in the immune system transcriptome
Source: Nat Commun. 2019 Sep 20;10:4295. doi: 10.1038/s41467-019-12348-6 (PMC6754408; doi:10.1038/s41467-019-12348-6)
Supplement: Supplementary file 8 — Supplementary Data 4 [file 41467_2019_12348_MOESM8_ESM.xlsx]

## Sheet: CD14 DEGs
Supplementary Data 4 - ImmVar differentially expressed genes between male and female Caucasians (CD14 - first sheet, CD4 T cells second sheet)
CD14
Gene Symbol	Human - ImmVar				Mouse - ImmGen
	t-statistic	p-value	Adj. p-value	Female-Male fold change (log2)	Female-Male fold change (log2)
CD14 Female>Male (Adj. p-value < 0.05)
KDM6+A7:A119+A7:A30A	24.1073	5.71e-63	1.05e-59	0.46918	1.40311
FCGR2B	5.58487	7.16e-08	3.37e-05	0.431344	1.33904
GPR34	4.5855	7.76e-06	0.00189135	0.378571	0.628303
ZFX	18.1485	3.26e-45	5.08e-42	0.371082	0.220275
KDM5C	22.7787	3.63e-59	6.12e-56	0.338304	0.530758
PRKX	16.6465	1.71e-40	2.31e-37	0.33007	-0.205691
JPX	8.25307	1.6e-14	1.41e-11	0.323358	1.31222
PAPSS2	7.19086	1.07e-11	7.5e-09	0.280662	0.43917
CPED1	6.40036	9.74e-10	5.97e-07	0.277452	-0.0569224
VSIG4	4.7042	4.59e-06	0.00132777	0.255799	0.849581
PTK2	6.6857	1.98e-10	1.25e-07	0.254845	0.360802
CLEC4E	5.62288	5.86e-08	2.89e-05	0.245785	-0.129795
TPPP3	5.48265	1.18e-07	5.31e-05	0.218384	1.05704
SMC1A	13.9967	4.74e-32	5.64e-29	0.206494	0.312375
GPR82	4.97564	1.34e-06	0.000459252	0.193885	0.919629
HORMAD1	4.67202	5.28e-06	0.00144542	0.193776	0.123297
FOLR2	6.13189	4.13e-09	2.32e-06	0.190893	1.40426
RPS4X	7.30547	5.36e-12	4.02e-09	0.190587	0.268712
CA5B	7.81719	2.4e-13	1.95e-10	0.184227	-0.766302
DDX3X	10.2454	2.63e-20	2.67e-17	0.180067	0.187671
CD163	5.58973	6.88e-08	3.32e-05	0.174192	0.409328
FMN1	3.45591	0.000662238	0.0480396	0.165748	0.0951228
RRAS	5.91907	1.27e-08	6.59e-06	0.152812	0.301351
ARHGAP12	4.0598	6.89e-05	0.0102585	0.139589	0.106319
TIAM1	3.82224	0.000173507	0.0211916	0.136719	1.95869
ERCC6L	6.25088	2.17e-09	1.29e-06	0.136717	-0.893109
ARRDC3	3.50684	0.000552908	0.0440563	0.134071	0.982535
CLEC10A	3.51775	0.000531859	0.0435801	0.134012	-0.0621988
CDK14	4.5203	1.02e-05	0.00234834	0.127676	-0.82832
UBA1	10.2899	1.93e-20	2.06e-17	0.127575	0.0315033
TMEM38A	5.26521	3.39e-07	0.000137411	0.124757	-0.403331
LMNA	3.80291	0.0001866	0.0219801	0.124125	-0.660909
CTTNBP2NL	4.90062	1.88e-06	0.000614565	0.121777	0.00704503
CKLF	3.56754	0.000444825	0.0383099	0.120543	0.00366252
BACE1	5.296	2.93e-07	0.000120844	0.118577	-0.453498
CD81	4.06474	6.75e-05	0.0101988	0.117442	0.149623
SLC5A3	3.74945	0.000228087	0.0249527	0.11605	0.170705
TUBB6	3.61804	0.000370436	0.0347095	0.115894	-0.0529484
ZRSR2	4.63106	6.3e-06	0.0016359	0.115272	-0.299627
ABCC5	4.86419	2.22e-06	0.000714219	0.11278	0.10588
LPAR6	3.7416	0.000234856	0.0254184	0.112763	0.828379
AGPAT4	3.54035	0.000490266	0.0408333	0.111256	0.452945
SGMS2	3.81677	0.000176958	0.0214459	0.109171	-0.687696
ROPN1L	3.63221	0.000351713	0.0342227	0.108734	0.0168033
ADCY9	5.17304	5.28e-07	0.000205433	0.108639	0.391841
HDAC9	3.50343	0.000559164	0.04438	0.108599	0.492226
BAIAP2	4.19768	3.95e-05	0.00701482	0.103965	-0.00739181
RNF125	3.62299	0.000363681	0.034395	0.103941	0.623996
EIF2S3	6.07408	5.61e-09	2.99e-06	0.10393	0.199938
CENPI	3.44212	0.000694034	0.0488552	0.103661	-0.327635
CHM	5.84459	1.87e-08	9.47e-06	0.0995884	0.457191
NDUFA2	3.62909	0.000355629	0.034395	0.0980441	0.0985383
SSBP3	3.5191	0.000528702	0.0434975	0.0972645	-0.847673
FRMD4B	3.49545	0.000575035	0.0450598	0.0969264	0.800746
OPN3	5.10743	7.2e-07	0.000265031	0.0966982	0.24284
MMP9	4.55015	8.97e-06	0.00213634	0.0960708	0.95237
TMEM71	4.41563	1.6e-05	0.00343784	0.094751	0.420157
HGF	4.21247	3.72e-05	0.0067216	0.0937628	0.128494
S100A10	4.68239	5.03e-06	0.00139414	0.0933629	-0.256937
DNMBP	4.36962	1.94e-05	0.0039636	0.0900448	-0.171414
LETM2	3.6236	0.000362817	0.034395	0.0877567	-0.613447
SSBP2	4.6196	6.63e-06	0.00167716	0.0874732	-0.111136
LMTK2	3.49465	0.000576633	0.0450598	0.0854828	-0.65675
HNMT	3.69699	0.000277118	0.0289102	0.0823712	0.47276
ATG4C	4.112	5.59e-05	0.00894873	0.08152	0.312721
DHPS	3.74647	0.000230538	0.0250853	0.0808575	0.0557258
CARHSP1	4.52091	1.02e-05	0.00234834	0.0800643	-0.367542
ATP6V0A1	3.87656	0.000140845	0.0185101	0.079479	0.26291
TBCK	4.31711	2.42e-05	0.00470025	0.0787299	0.0359381
MARVELD1	3.55855	0.000459094	0.038877	0.0774998	0.611006
TBC1D4	3.60544	0.000387577	0.0353283	0.0771257	0.234074
SLC35E3	4.42206	1.55e-05	0.00339442	0.0769489	1.14549
ERP29	3.76483	0.000215218	0.0238022	0.0766216	0.0215386
IFNGR1	4.24007	3.32e-05	0.00605687	0.0765682	0.534449
ZCCHC6	4.52924	9.82e-06	0.00231139	0.0743651	0.0466807
CDK16	5.45483	1.35e-07	5.79e-05	0.0739139	0.190758
SLC26A11	4.44384	1.42e-05	0.00315018	0.0736526	0.512666
KCNK6	5.251	3.63e-07	0.000144252	0.0707228	0.023595
CAB39	4.11736	5.47e-05	0.00885789	0.06938	-0.0856244
TMEM43	3.96733	9.91e-05	0.0138335	0.0691447	-0.439526
TMEM43	3.96733	9.91e-05	0.0138335	0.0691447	0.111001
ATG16L2	4.28385	2.77e-05	0.00529459	0.0689621	-0.0169509
PDP1	4.0768	6.43e-05	0.0100308	0.0688731	-0.85546
PLOD3	4.06784	6.67e-05	0.0101461	0.0678659	0.0555815
IDH1	3.86034	0.000149874	0.0194442	0.067351	0.0249571
CLIC4	3.66999	0.000306141	0.0315938	0.0673284	-1.17811
NPEPPS	3.86666	0.000146291	0.0191019	0.0671065	-0.32546
TMEM107	3.6039	0.000389753	0.0353283	0.0656149	-0.490212
IQSEC2	4.07244	6.55e-05	0.010114	0.0647817	-0.0663068
DMWD	3.80389	0.000185768	0.0219801	0.0633565	-0.214302
TMEM260	3.46415	0.000642205	0.0473199	0.062449	0.16241
RPS6KA3	3.70003	0.000274014	0.0287346	0.0612755	1.34094
ARMC2	3.5285	0.000511254	0.0422337	0.0612511	0.255576
PRKAR1A	3.63373	0.000349657	0.034187	0.0605119	-0.151485
SPOP	3.82145	0.000173813	0.0211916	0.0604434	0.264126
PFKFB4	3.48453	0.000597659	0.0458183	0.0598487	0.0722358
PLOD1	3.59733	0.000399143	0.0354309	0.059674	0.42107
PBX3	4.00664	8.5e-05	0.0121079	0.0596685	-0.77832
GGCX	3.45554	0.000661944	0.0480396	0.0595525	0.292101
MED14	4.73481	3.98e-06	0.00118553	0.0579637	0.381715
YPEL2	3.5072	0.000551525	0.0440563	0.0572231	-0.0541003
ABCB10	3.45139	0.000671653	0.0482042	0.0567994	-0.946964
C2CD5	3.46634	0.000637278	0.0472449	0.0557053	-0.583259
DOCK5	3.6278	0.000357297	0.034395	0.0552467	-0.0964983
GALNT7	3.76971	0.000211308	0.0236279	0.0549011	-0.129925
SLC27A1	3.56825	0.000443349	0.0383099	0.0540395	0.0549307
CFP	3.98781	9.15e-05	0.0129463	0.0528309	0.77148
APP	3.43506	0.000711193	0.0494633	0.0526717	0.0825436
TBCD	4.04482	7.31e-05	0.010715	0.0516089	-0.179069
INTS3	3.95419	0.00010432	0.0142668	0.0512895	-0.800711
MFSD3	3.46073	0.000649989	0.0476635	0.048858	0.1177
ZNF385A	3.59736	0.000399102	0.0354309	0.0462522	0.289251
USP3	3.71508	0.000259137	0.0276036	0.0363008	-0.18953
CD14 Male>Female (Adj. p-value < 0.05)
UTY	-33.6699	1.13e-86	2.28e-82	-3.77563	-3.59364
DDX3Y	-32.2521	2.23e-83	1.5e-79	-3.48491	-5.1486
KDM5D	-31.6975	3.46e-82	1.75e-78	-2.409	-2.77639
PLAC8	-6.72695	1.58e-10	1.03e-07	-0.332204	1.03718
ST14	-3.66922	0.000307524	0.0315938	-0.153365	-0.738254
GPR160	-3.78722	0.00019818	0.0226609	-0.151954	0.363162
ARL4C	-3.84471	0.00015936	0.020158	-0.149445	-0.433935
STAT1	-3.51638	0.000534494	0.0436195	-0.138321	0.641834
NFIA	-4.62397	6.51e-06	0.00166744	-0.13746	0.17145
CUL1	-4.68252	5.03e-06	0.00139414	-0.136927	-0.118697
PSTPIP2	-4.64868	5.84e-06	0.00157554	-0.136143	-0.141429
PDCL3	-3.50784	0.000550932	0.0440563	-0.134835	0.0990692
NR4A1	-3.65678	0.000321733	0.0323958	-0.133955	-0.235541
LMNB1	-4.7667	3.45e-06	0.00104326	-0.12548	-2.18754
ZBP1	-4.37271	1.91e-05	0.00395332	-0.123502	0.373341
MLLT4	-4.12232	5.36e-05	0.0088263	-0.122898	0.700378
EVL	-4.79234	3.08e-06	0.000943795	-0.114635	0.432363
IRF1	-3.93021	0.000114532	0.0153511	-0.11034	0.392104
SKIL	-4.63222	6.27e-06	0.0016359	-0.109858	-0.22335
PTP4A3	-3.6448	0.000335876	0.0334867	-0.106609	-0.165532
ARHGEF12	-4.17842	4.27e-05	0.00732983	-0.105649	-0.490347
SFXN1	-4.98027	1.3e-06	0.000455296	-0.105506	-0.437552
FANCD2	-4.61508	6.76e-06	0.00168958	-0.105359	-0.394917
LRIF1	-3.64754	0.000332472	0.0333114	-0.10309	-0.336282
MMS22L	-4.24821	3.21e-05	0.00591062	-0.10222	-0.165522
GOT1	-4.26171	3.04e-05	0.00574762	-0.099666	-0.261754
RBM3	-5.16076	5.6e-07	0.000210823	-0.0945057	-0.254105
PITHD1	-4.72384	4.18e-06	0.00122686	-0.0907511	-0.463243
KIFAP3	-4.13337	5.13e-05	0.00857745	-0.0900745	-0.0225751
VRK2	-3.43663	0.000707308	0.0493628	-0.0882631	-0.525355
NUB1	-4.0699	6.61e-05	0.0101391	-0.0878118	0.309998
PPIF	-4.24906	3.2e-05	0.00591062	-0.0864117	-0.286197
UROS	-4.96584	1.39e-06	0.000470501	-0.0827327	0.063293
NUCKS1	-3.61419	0.000375449	0.0350171	-0.0824313	-0.271148
TMEM106C	-3.8009	0.000187883	0.0219801	-0.0816253	0.0248408
GCLC	-3.5714	0.000438355	0.0380767	-0.0812406	0.188406
H6PD	-3.92496	0.000116865	0.0155607	-0.0804698	0.599723
LIMK2	-3.59846	0.000397524	0.0354309	-0.0785642	0.0890299
UHMK1	-4.50276	1.1e-05	0.0025034	-0.0782672	-1.25618
RAB2B	-3.80984	0.00018163	0.0217515	-0.0780098	-0.0251515
CCDC47	-5.06573	8.76e-07	0.000316672	-0.0760389	-0.00494401
RECQL	-4.44412	1.41e-05	0.00315018	-0.0752285	-0.306701
PLEKHG2	-3.48092	0.000605349	0.0461764	-0.0751992	-0.456462
ZBTB20	-3.44748	0.000680943	0.0486982	-0.0749359	-0.015674
IFT52	-3.94943	0.000106273	0.0143881	-0.0737102	0.0536125
JADE1	-3.44156	0.000695208	0.0488552	-0.0735136	-0.32751
FUOM	-3.60302	0.000391004	0.0353283	-0.072992	-0.955781
HDAC3	-4.3778	1.87e-05	0.00392113	-0.0722192	-0.0418592
NF2	-5.52621	9.44e-08	4.34e-05	-0.0708645	-0.602077
SLC25A45	-4.58092	7.85e-06	0.00189135	-0.0707429	0.456432
DENND1B	-3.54515	0.000481704	0.040286	-0.0694848	0.317481
AK2	-3.66356	0.000313469	0.0317215	-0.0692774	-0.171042
ATP2A2	-4.80231	2.94e-06	0.00091624	-0.0690969	0.50751
ITPRIP	-3.91703	0.000120507	0.0159408	-0.0689078	0.0305592
SLC23A2	-3.94855	0.000106637	0.0143881	-0.0688458	0.638709
SNX4	-3.7549	0.000223381	0.0245707	-0.0686579	0.109973
EHBP1	-3.56288	0.000451999	0.0386013	-0.0677261	0.581378
BLOC1S6	-3.47985	0.000607631	0.0461764	-0.0676701	0.334666
FARSB	-3.46382	0.000642966	0.0473199	-0.0673517	-0.00621399
AGK	-3.50822	0.000549544	0.0440563	-0.0672698	0.0718759
XRN1	-3.95417	0.000104328	0.0142668	-0.066549	0.468473
MAGED1	-3.61811	0.000370139	0.0347095	-0.0664878	-0.449517
MTMR1	-3.85075	0.000155466	0.0199145	-0.065438	0.134098
CSF2RA	-3.60454	0.000388856	0.0353283	-0.0653404	-1.17126
SLC7A1	-3.82789	0.00016961	0.0210597	-0.0639347	0.31716
NAPA	-3.66661	0.000309968	0.0316841	-0.0638362	0.0528234
ANKRD13C	-3.97584	9.59e-05	0.0134734	-0.0633943	-0.466494
APH1A	-3.70597	0.000268047	0.0284032	-0.0620402	0.403974
HMGXB3	-3.62515	0.000360776	0.034395	-0.0604197	-0.238925
CASP4	-3.76495	0.00021512	0.0238022	-0.0601222	0.431743
PASK	-3.47189	0.000624938	0.0468449	-0.0599475	-1.09545
LCP2	-4.1108	5.62e-05	0.00894873	-0.0591138	0.286054
KPNA3	-3.60853	0.000383261	0.0353283	-0.0582914	0.0154336
PARP1	-3.47913	0.000609175	0.0461764	-0.0571248	0.0563189
LPXN	-4.02289	7.97e-05	0.011519	-0.0570904	0.483575
RALGDS	-3.54649	0.000479386	0.0402585	-0.0569111	0.592197
CDK17	-3.45279	0.000668364	0.0481388	-0.0562814	-0.0800009
ATG13	-3.77687	0.000205702	0.0231289	-0.0540539	0.0493346
SUPT6H	-4.37704	1.88e-05	0.00392113	-0.0536416	0.229622
PFAS	-3.48778	0.000590834	0.0457299	-0.0527519	-2.29261
PARN	-3.47427	0.000619718	0.0466591	-0.0524295	0.203165
MAD2L2	-3.4874	0.000591631	0.0457299	-0.0504605	-0.341362
SMCR8	-3.48723	0.000591988	0.0457299	-0.048695	0.427823
HMGXB4	-3.51258	0.00054109	0.0438045	-0.0479343	-0.261929
FBXO7	-4.18529	4.16e-05	0.00725054	-0.0471521	0.181567
MED24	-3.78867	0.000196762	0.0226265	-0.0470143	0.351098
TFE3	-3.85698	0.000151809	0.0195698	-0.0466772	-0.381147
SCAF8	-3.44452	0.000688035	0.0488552	-0.0401105	-0.198381
SCAF8	-3.44452	0.000688035	0.0488552	-0.0401105	0.187836
TNKS2	-3.49655	0.000572769	0.0450598	-0.0378728	0.424929

## Sheet: CD4 DEGs
Supplementary Data 4 - ImmVar differentially expressed genes between male and female Caucasians (CD14 - first sheet, CD4 T cells second sheet)
CD4
Gene Symbol	Human - ImmVar				Mouse - ImmGen
	t-statistic	p-value	Adj. p-value	Female-Male fold change (log2)	Female-Male fold change (log2)
CD4 Female>Male (Adj. p-value < 0.05)
JPX	15.5203	5.87e-37	6.26e-34	0.67279	0.828651
KDM6A	26.0959	7.54e-69	1.39e-65	0.596471	0.464942
ZFX	19.1099	2.16e-48	3.37e-45	0.473141	0.162713
KDM5C	26.8663	6.04e-71	1.36e-67	0.457782	0.38686
DDX3X	17.6024	1.13e-43	1.44e-40	0.423043	-0.00381672
PTGER2	7.65284	6.54e-13	3.16e-10	0.364211	0.092118
PRKX	16.5845	1.93e-40	2.17e-37	0.352945	0.159745
PRDM1	7.74677	3.67e-13	1.81e-10	0.346252	1.08934
EIF2S3	17.8741	1.58e-44	2.13e-41	0.3112	0.622948
RPS4X	11.0096	1.1e-22	8.61e-20	0.308791	-0.283438
TXLNG	14.4482	1.35e-33	1.25e-30	0.294291	0.135594
SYAP1	10.6721	1.21e-21	8.16e-19	0.29132	-0.274425
SNORA7	7.81616	2.36e-13	1.23e-10	0.290158	0.751452
ERCC6L	9.4463	5.86e-18	3.4e-15	0.289493	-0.486722
CTSW	3.42035	0.000749372	0.0411016	0.285929	-0.102902
SMC1A	17.4008	4.92e-43	5.87e-40	0.280338	0.182965
ZRSR2	9.30261	1.54e-17	8.68e-15	0.275532	0.417288
GPR171	7.03153	2.65e-11	1.2e-08	0.267438	0.0623826
SOCS2	5.39646	1.79e-07	4.77e-05	0.247131	-0.0483885
XKRX	4.81448	2.78e-06	0.000537124	0.245811	-0.30721
SESN1	4.27983	2.82e-05	0.00357107	0.240743	0.299934
SEPT6	18.7305	3.27e-47	4.74e-44	0.238516	0.281659
NEDD4	6.45317	7.09e-10	2.93e-07	0.228319	-0.20575
CISH	4.33229	2.26e-05	0.00306187	0.22662	-0.226351
SYTL2	5.08601	7.94e-07	0.000183067	0.22186	-0.229482
PECAM1	4.96667	1.39e-06	0.000286793	0.217462	0.194349
CDK6	4.83216	2.56e-06	0.00050988	0.205164	0.161482
UBA1	14.6001	4.4e-34	4.24e-31	0.203347	0.233225
IL2RA	4.08504	6.22e-05	0.00689254	0.198002	0.120819
FUNDC1	7.24794	7.33e-12	3.46e-09	0.197924	-0.135407
ARID5B	5.84775	1.82e-08	6.25e-06	0.184043	0.475497
ARID5B	5.84775	1.82e-08	6.25e-06	0.184043	0.422484
TMEM2	5.1678	5.37e-07	0.00012959	0.163862	0.262185
CDK16	10.7127	9.06e-22	6.34e-19	0.160813	-0.133866
CDCA7L	3.9903	9.04e-05	0.00890252	0.157235	-0.187177
TMEM156	3.79026	0.000195324	0.0158447	0.154766	0.0903624
USP9X	10.7861	5.39e-22	3.91e-19	0.154108	0.321442
TLR1	4.03303	7.64e-05	0.00798556	0.151937	0.549982
FRY	3.57523	0.000431846	0.0278912	0.142865	0.302799
XBP1	3.39073	0.000829123	0.0436743	0.142116	-1.18181
PIM1	5.53123	9.11e-08	2.68e-05	0.142037	-1.18136
DGKH	5.58684	6.89e-08	2.09e-05	0.136097	-0.366554
ALG13	7.76076	3.28e-13	1.66e-10	0.13081	-0.43638
GTDC1	4.72928	4.06e-06	0.000721594	0.129979	0.279584
RIPK2	3.76038	0.00021838	0.0170994	0.129437	-0.919028
MED14	8.71342	7.67e-16	4.09e-13	0.12757	-0.11201
TMEM38B	4.72227	4.18e-06	0.000737986	0.127016	-0.627061
P2RY14	3.9916	8.98e-05	0.00888652	0.125786	-0.318665
UGCG	4.01458	8.21e-05	0.00836772	0.125072	-0.0283721
RAB23	3.64365	0.000336541	0.023717	0.122136	0.233775
FAR2	4.35056	2.09e-05	0.0028641	0.122087	-0.265844
CRYBG3	3.41295	0.000767114	0.0415964	0.11977	0.548938
ARHGAP26	5.64999	5.01e-08	1.59e-05	0.119274	-1.54631
FBXO32	3.35224	0.000946186	0.0471993	0.1176	-0.0479541
BCL2	4.07995	6.33e-05	0.00697572	0.116978	0.0564082
ZDHHC15	4.18027	4.22e-05	0.00498029	0.116713	-0.687993
KIAA0040	5.5196	9.65e-08	2.8e-05	0.116237	-0.204338
AP3M2	4.27215	2.9e-05	0.00364974	0.11462	0.159353
DAAM1	4.30229	2.56e-05	0.00332407	0.113887	0.193447
ANTXR2	3.98174	9.33e-05	0.00904304	0.111762	-0.251668
PDE4B	4.39446	1.74e-05	0.00255346	0.111372	0.159126
VIPR1	4.96849	1.37e-06	0.000285855	0.111165	-0.430346
CDC14A	5.92736	1.2e-08	4.27e-06	0.106595	-0.37154
GIN1	3.75356	0.00022387	0.0173949	0.105085	-0.000289648
AP1S2	3.8139	0.000178324	0.0147609	0.101549	0.151683
TMEM258	3.56518	0.000447224	0.0285211	0.101308	-0.0276582
PLXNC1	4.19	4.06e-05	0.00483282	0.100225	0.577569
HOMER1	3.51866	0.000528313	0.0320784	0.0995298	-0.242482
TAGAP	5.06208	8.84e-07	0.000199195	0.0975	-0.563732
ATP6V0A1	3.45695	0.00065729	0.0376549	0.096413	-0.574157
APP	5.13561	6.25e-07	0.00014738	0.0962113	1.57279
MMD	3.44092	0.000695317	0.0391695	0.0949475	-0.717141
ALS2CL	5.0187	1.08e-06	0.000238694	0.0947613	0.140291
DPYSL2	3.50322	0.000558152	0.0335885	0.0918527	-0.888691
ARL4C	4.7596	3.54e-06	0.000647071	0.0914706	-0.30018
SLAMF1	3.35481	0.000937364	0.0469459	0.0891685	0.288487
TRADD	4.11851	5.42e-05	0.00610954	0.0890802	0.206156
ACTN4	4.13066	5.16e-05	0.00588324	0.0887054	-0.842894
MXI1	4.06123	6.82e-05	0.00731741	0.0875434	0.047844
ARL6IP5	5.1231	6.63e-07	0.000154575	0.0870306	-0.201997
DHRS3	3.8012	0.000187115	0.0153012	0.0870159	-0.302704
CHM	4.98195	1.28e-06	0.00027423	0.0869194	-0.151992
PDIA6	3.66593	0.000309945	0.022258	0.0867753	0.141794
KANSL1L	4.17425	4.33e-05	0.00507421	0.0863257	0.383292
KDM1B	3.55471	0.000464389	0.0292478	0.0843515	0.333347
DUSP5	3.43152	0.000718582	0.0399747	0.083825	0.228235
ZNF277	3.61838	0.000368867	0.025516	0.0834824	0.415822
HEG1	3.38638	0.000840711	0.0440456	0.0830569	0.0144292
CD97	4.50903	1.07e-05	0.00163733	0.0822531	0.0969767
CYFIP1	4.02601	7.84e-05	0.00815549	0.0816675	-0.0213356
SLC44A1	3.36756	0.000897145	0.045877	0.0801911	-1.60208
FAM188A	3.76048	0.000218134	0.0170994	0.0795366	-0.0581487
ARHGAP10	3.46243	0.000644738	0.0371721	0.0771731	-0.53339
GPR132	3.69418	0.000279269	0.0208335	0.0768546	-0.0189784
PTBP2	3.49518	0.0005743	0.0341548	0.0763774	0.188846
TMEM164	4.3783	1.86e-05	0.00262759	0.0763392	0.0741086
GPHN	3.58875	0.00041075	0.0272223	0.0757007	0.362816
CREB3L2	4.32132	2.36e-05	0.00314843	0.0755128	-0.363222
CAMK4	3.54071	0.0004883	0.0301912	0.0752652	0.104709
ZSWIM6	4.613	6.78e-06	0.00110943	0.0752159	0.020509
MCU	3.35617	0.000932992	0.0469459	0.0742795	1.06735
ALKBH7	3.73332	0.000241468	0.0186197	0.0726593	-0.367249
OXCT1	4.00873	8.4e-05	0.00847517	0.0713661	-0.00406765
SPRED2	3.4809	0.000604089	0.0355099	0.0698707	1.35034
IVNS1ABP	3.59688	0.000398829	0.0266939	0.0689596	0.0946072
IL6ST	3.57744	0.000427884	0.0277236	0.0677437	-0.241482
CHMP6	3.7542	0.00022333	0.0173949	0.0658907	0.0744251
RBM14	4.38621	1.8e-05	0.00256951	0.0644133	0.228697
TMEM161B	3.35532	0.000935742	0.0469459	0.0638955	-0.12976
TTLL5	4.13749	5.02e-05	0.00575565	0.0618349	1.12698
IL7R	4.051	7.1e-05	0.00751374	0.0616227	0.115982
CSAD	3.60015	0.000394136	0.0265873	0.061462	0.279558
WDTC1	3.68502	0.000288883	0.0212052	0.0597356	-0.109615
MLLT3	3.69106	0.000282505	0.0208335	0.0596462	-0.0855391
TLE4	3.57001	0.000439503	0.0282956	0.0592847	-0.00879192
MAP3K15	3.38078	0.000857154	0.044458	0.0587651	-0.678026
TM7SF3	3.47614	0.000614335	0.0359041	0.0579924	-0.341575
NDRG1	4.29312	2.66e-05	0.00340951	0.0578172	0.872096
ITK	4.0494	7.15e-05	0.00751374	0.0574009	0.237858
DENND4A	3.87306	0.000142299	0.0124389	0.0572281	0.481497
HERC2	3.35176	0.000947245	0.0471993	0.0571861	-0.500971
YIPF4	3.51007	0.000544728	0.0329764	0.0564955	-0.952758
SUPT4H1	3.69325	0.000280224	0.0208335	0.0557572	-0.233138
PDIA4	3.32404	0.00104149	0.0496973	0.055478	0.290185
ARHGEF11	3.44369	0.000688618	0.0389944	0.0533647	0.104259
ETS1	3.62919	0.00035461	0.0247982	0.0529312	-0.1779
CUX1	3.78332	0.000200183	0.0161741	0.0527532	0.220616
PRKCQ	3.58729	0.00041292	0.0272382	0.0519681	-0.253062
PRKCQ	3.58729	0.00041292	0.0272382	0.0519681	0.350834
TMEM160	3.32788	0.00102793	0.0492578	0.0517134	-1.66381
XPR1	3.41513	0.00076086	0.0413679	0.0514398	1.34599
RNASEH2C	3.33971	0.00098718	0.0481991	0.0507206	0.0342447
EIF4EBP2	3.84095	0.000160896	0.0136526	0.0480915	0.73238
IL2RG	3.91774	0.000119785	0.0109425	0.0454992	0.0303625
FYN	3.3426	0.000977452	0.0481134	0.0444318	-0.0811374
SELPLG	3.82493	0.000171013	0.0143312	0.0409906	0.0127755
CD4 Male>Female (Adj. p-value < 0.05)
UTY	-31.4966	5.26e-82	5.34e-78	-4.16644	-3.63132
DDX3Y	-30.6263	6.96e-80	4.7e-76	-3.80574	-5.16028
KDM5D	-30.5219	1.07e-79	5.4e-76	-2.97769	-3.27646
FOS	-3.46061	0.000651304	0.0374177	-0.374245	-0.225454
SMAD5	-3.43865	0.000702419	0.03946	-0.231666	0.170815
AFAP1	-4.85619	2.3e-06	0.000466406	-0.208502	0.0600616
KCTD3	-5.77075	2.7e-08	8.71e-06	-0.175242	0.0680565
STAT1	-4.77721	3.28e-06	0.00061722	-0.174418	0.256578
IRF1	-6.09718	4.88e-09	1.87e-06	-0.174404	0.275683
MYEF2	-6.34926	1.25e-09	5.07e-07	-0.170777	-0.122653
ABCA1	-4.55687	8.67e-06	0.00136322	-0.146229	-0.386774
GSAP	-5.62478	5.69e-08	1.78e-05	-0.135464	-0.0651876
DHX32	-3.61779	0.000369907	0.025516	-0.125388	0.196116
GBP2	-4.66728	5.34e-06	0.000902827	-0.122193	0.477142
ZDHHC21	-4.29516	2.63e-05	0.00340228	-0.120085	0.091221
CYP4V2	-3.69472	0.000278744	0.0208335	-0.114396	-0.475935
FAM160B1	-4.73465	3.96e-06	0.000710715	-0.105862	-0.571654
BRDT	-3.92325	0.000117255	0.0108581	-0.101942	0.520051
DTX1	-4.78112	3.22e-06	0.000615174	-0.101078	0.356897
TRIM21	-4.41529	1.59e-05	0.00237238	-0.0978084	1.72053
OVGP1	-4.38934	1.78e-05	0.00256951	-0.0974419	0.220637
MX2	-4.66176	5.47e-06	0.000917463	-0.0974128	0.691609
PRPS2	-4.98686	1.26e-06	0.000270904	-0.0959343	0.137962
ULK2	-4.51872	1.02e-05	0.0015823	-0.0953832	-0.25035
CPQ	-3.33586	0.00100027	0.0482676	-0.0943583	-0.607464
LY6E	-3.99302	8.93e-05	0.00887839	-0.0920987	0.0397993
KIAA0368	-6.1632	3.43e-09	1.34e-06	-0.0903102	-0.160865
PARP3	-4.01616	8.15e-05	0.00836772	-0.0901213	0.223928
LRIF1	-3.4338	0.000712871	0.0398265	-0.0895775	0.0639042
GTF2H1	-4.89614	1.91e-06	0.000390763	-0.0895173	0.0196107
EPHB6	-3.67375	0.000301152	0.0218902	-0.0890796	-0.113306
MOB1B	-4.36183	1.99e-05	0.00275232	-0.0877991	0.501584
QSER1	-4.5372	9.44e-06	0.0014721	-0.0876163	0.237702
RASSF2	-3.57947	0.000424766	0.027706	-0.0872298	0.173879
PRKAR1B	-4.67305	5.21e-06	0.000887478	-0.085108	0.400627
FAM76B	-4.589	7.53e-06	0.00122237	-0.0844976	-0.0364797
CTPS2	-3.76854	0.000211637	0.0168314	-0.0843377	-0.0618729
ERMARD	-3.77716	0.000204886	0.0164245	-0.0839657	0.107631
TET3	-4.38621	1.8e-05	0.00256951	-0.0835209	0.102662
DCAKD	-5.3725	2e-07	5.26e-05	-0.0829008	-0.845754
SMURF2	-4.23283	3.41e-05	0.0041878	-0.0827452	-0.527912
SMURF2	-4.23283	3.41e-05	0.0041878	-0.0827452	0.0993131
DTX3L	-3.49051	0.000583879	0.034623	-0.0819767	0.0451361
SASH3	-4.64784	5.82e-06	0.000967599	-0.0816221	0.182446
PARP11	-3.77012	0.000210381	0.0167973	-0.0806072	0.152255
CHST10	-3.56302	0.000450707	0.0286531	-0.080389	0.292975
IL10RB	-3.68431	0.000289637	0.0212052	-0.0800807	-0.449626
ACADSB	-3.90443	0.000126111	0.0113165	-0.0798396	0.510107
SLC15A4	-3.42236	0.000741936	0.0408939	-0.0798226	-1.55191
MBD5	-4.72034	4.22e-06	0.000737986	-0.0796042	0.82999
THUMPD3	-3.97588	9.55e-05	0.00913719	-0.0793759	0.328648
DIS3L	-3.38278	0.000851255	0.0442653	-0.0784332	0.465124
SLU7	-3.56849	0.000441918	0.028361	-0.0783308	-0.107194
PCYT1A	-3.5523	0.000468427	0.0294108	-0.0778764	0.523102
SLC38A2	-3.85186	0.00015433	0.0131505	-0.0775632	-0.0126048
SP140	-3.41156	0.000770386	0.0416625	-0.0772963	-0.0320257
KLF10	-3.62142	0.000364802	0.0253362	-0.0762595	0.87994
APH1A	-4.39154	1.76e-05	0.00256653	-0.0761888	-0.245433
GRINA	-4.57446	8.03e-06	0.00127182	-0.0758299	-0.552493
GRINA	-4.57446	8.03e-06	0.00127182	-0.0758299	0.1181
DDHD2	-5.1421	6.06e-07	0.000144592	-0.0745519	-0.616417
MTFR1L	-4.18908	4.08e-05	0.00483282	-0.0741839	-0.119988
CHAF1B	-3.6955	0.000277904	0.0208335	-0.0741467	-1.21693
UBE2L6	-4.37688	1.87e-05	0.00262759	-0.0736688	0.360144
AMPD3	-4.08798	6.13e-05	0.00682972	-0.0730726	-0.999497
HGSNAT	-4.36166	2e-05	0.00275232	-0.0723686	0.616718
MIDN	-4.0493	7.15e-05	0.00751374	-0.0717724	-0.0753231
PIK3R1	-4.14722	4.83e-05	0.00556519	-0.0717723	0.259535
ADCK2	-3.33827	0.000992059	0.0482469	-0.0715621	0.0710752
SPRTN	-3.70216	0.000271128	0.0205935	-0.0713595	-0.186074
RBM3	-3.58589	0.00041502	0.0272382	-0.0710554	0.0645548
BCL3	-3.4188	0.000751199	0.0411016	-0.0703701	-0.370902
CARD11	-4.73868	3.89e-06	0.000704258	-0.0696087	0.213427
ZNF362	-4.5751	8e-06	0.00127182	-0.0696004	0.93275
MLH3	-3.53406	0.000500063	0.0307312	-0.0694027	1.3169
PTP4A3	-3.59981	0.000394615	0.0265873	-0.0689333	-0.170834
RARA	-3.91918	0.000119119	0.0109425	-0.0686581	-0.0542217
PSMD2	-3.34402	0.000972711	0.0479965	-0.0685116	0.00164373
SEPN1	-4.30865	2.49e-05	0.00325823	-0.0678161	0.507599
APPL1	-4.19969	3.9e-05	0.00471073	-0.0675619	0.393625
ANKRD13D	-5.07806	8.2e-07	0.000186874	-0.0674869	-0.0900915
NLRC5	-3.44459	0.000686443	0.0389944	-0.0673873	-0.118794
NLRC5	-3.44459	0.000686443	0.0389944	-0.0673873	-0.378348
FAM89B	-3.51988	0.000526016	0.0320349	-0.0673784	-0.810661
UROS	-3.4777	0.000610954	0.0358097	-0.067239	0.0683801
DNHD1	-3.76298	0.000216098	0.0170524	-0.0668863	-0.322511
SLC25A45	-3.54122	0.000487398	0.0301912	-0.0668062	-0.0876511
LRRFIP2	-4.3249	2.33e-05	0.00312536	-0.0664673	0.142981
SLC39A6	-3.89774	0.000129408	0.0115105	-0.0662258	-0.607171
TLE3	-5.01385	1.11e-06	0.000241528	-0.0657256	0.045272
ZMYM2	-4.58093	7.8e-06	0.00125612	-0.0650856	0.0159248
PARP6	-4.21008	3.74e-05	0.00454194	-0.0650302	-0.557149
SH3GLB1	-3.38888	0.000833467	0.0437894	-0.0650174	-0.313043
TNPO2	-4.82498	2.64e-06	0.00051936	-0.064528	0.751338
ZNF251	-3.60031	0.000393905	0.0265873	-0.0644635	-1.35735
IGFBP4	-3.32148	0.0010506	0.0498974	-0.0630767	-1.48845
SRF	-3.9784	9.46e-05	0.00909036	-0.0630701	0.00916412
CAMK2D	-3.57939	0.000424881	0.027706	-0.062802	-0.318585
SBK1	-3.39732	0.000809454	0.0433133	-0.0623491	0.888255
SBK1	-3.39732	0.000809454	0.0433133	-0.0623491	1.43114
PRKD2	-4.44948	1.38e-05	0.00209755	-0.0620759	0.0582758
PARVG	-3.35817	0.000926602	0.0468616	-0.061986	0.241497
PPIF	-3.3962	0.000812601	0.0433672	-0.061512	0.314808
STAT5A	-4.06813	6.63e-05	0.00727298	-0.0613263	0.02358
ZMYM4	-4.76602	3.44e-06	0.000640239	-0.0611645	1.47774
HDAC3	-4.37595	1.88e-05	0.00262759	-0.0609715	0.169852
FAM213B	-4.18982	4.06e-05	0.00483282	-0.0609359	-1.38896
PROSER1	-3.66888	0.000306601	0.0222067	-0.0604105	-0.917321
IDH2	-3.66786	0.000307747	0.0222103	-0.0602949	0.23338
PPME1	-3.34045	0.000984691	0.0481991	-0.0602108	-0.142202
ARL8A	-4.06211	6.8e-05	0.00731741	-0.0601175	0.530635
TNFRSF1A	-3.64467	0.000335096	0.023717	-0.059494	-0.056961
CMTR1	-3.35476	0.000937529	0.0469459	-0.0592223	0.147542
MAN2A2	-3.32733	0.00102985	0.0492578	-0.0585077	-0.0408551
BCL9L	-3.95828	0.000102319	0.00965129	-0.0581552	0.160251
KCMF1	-4.4385	1.44e-05	0.00216548	-0.0576245	0.195089
NAALADL1	-4.30916	2.48e-05	0.00325823	-0.0574435	-1.88683
RBBP7	-3.53809	0.000492907	0.0303835	-0.0571448	0.211617
ZMYND11	-3.39468	0.000816898	0.0434676	-0.0547652	0.503301
RCOR3	-3.8625	0.000148176	0.0128419	-0.054651	-0.5986
SUMO3	-3.73049	0.000244027	0.018675	-0.0545895	0.00723657
DYNLL2	-3.4629	0.000643685	0.0371721	-0.0541343	-0.47854
POMT1	-3.33942	0.000988159	0.0481991	-0.0541224	0.293976
ADNP	-3.60633	0.000385394	0.0263122	-0.0536073	-0.199142
RIN3	-3.61529	0.00037304	0.0256449	-0.0527677	0.124887
PITPNM1	-3.47148	0.000624507	0.0362894	-0.0521843	-0.174566
LMF2	-3.38496	0.000844859	0.0440456	-0.0520929	0.39864
RBM38	-3.77714	0.000204901	0.0164245	-0.0511665	-0.502649
MTA2	-3.91644	0.000120389	0.0109484	-0.0509973	0.33599
RC3H2	-3.70012	0.00027319	0.0206728	-0.0507536	1.05133
NRBP1	-3.4963	0.000572023	0.0341195	-0.0501857	-0.00146963
MAP4K1	-3.85752	0.00015103	0.0130247	-0.0501221	-0.237367
AP1G1	-3.48968	0.000585611	0.0346245	-0.0495857	0.269218
PCK2	-3.41853	0.000751907	0.0411016	-0.0491642	0.144239
TRIM33	-3.69217	0.000281348	0.0208335	-0.0490168	-0.139163
PTPN6	-3.37861	0.000863608	0.0445648	-0.0478544	0.170541
LRRC41	-3.6534	0.000324547	0.0231754	-0.0474475	-1.12135
HECTD1	-3.58604	0.000414794	0.0272382	-0.0471731	0.253257
CBX4	-3.35839	0.000925902	0.0468616	-0.0468264	-0.663246
ADRBK1	-3.42231	0.000742058	0.0408939	-0.0459635	0.309783
WWP2	-3.59025	0.000408533	0.0271641	-0.0457124	0.279429
SCYL1	-3.81535	0.000177352	0.0147406	-0.0451395	0.101479
MYD88	-3.33676	0.000997178	0.0482676	-0.0450124	0.288666
FBXO7	-3.52452	0.000517398	0.0316049	-0.0437849	-0.05701
ASH2L	-3.32221	0.00104801	0.0498909	-0.0397382	0.9532
FMNL1	-3.37919	0.000861858	0.0445648	-0.0367573	-0.0627449
LDB1	-3.96497	9.97e-05	0.00944655	-0.0350611	-0.168042
