# Supplementary material for: ImmGen report: sexual dimorphism in the immune system transcriptome
Source: Nat Commun. 2019 Sep 20;10:4295. doi: 10.1038/s41467-019-12348-6 (PMC6754408; doi:10.1038/s41467-019-12348-6)
Supplement: Supplementary file 9 — Source Data [file 41467_2019_12348_MOESM9_ESM.xlsx]

## Sheet: Figure1b
Figure 1b - Pearson correlation matrix of the samples comprising datasets A and B (including the entire 11 cell set), for the 2904 genes that are expressed in both datasets
#samples from dataset A (3 ages) are marked by age (2,6,17,20 months [m]); samples from dataset B are marked by replicate number 1-3 (all of age 6 weeks)
Samples	GN_F_1	GN_F_2	GN_F_3	GN_2m_female	GN_6m_female	GN_17m_female	GN_M_1	GN_M_2	GN_M_3	GN_2m_male	GN_6m_male	GN_20m_male	MF_F_1	MF_F_2	MF_F_3	MF_2m_female	MF_6m_female	MF_17m_female	MF_M_1	MF_M_2	MF_M_3	MF_2m_male	MF_6m_male	MF_20m_male	DC_F_1	DC_F_2	DC_F_3	DC_2m_female	DC_6m_female	DC_17m_female	DC_M_1	DC_M_2	DC_M_3	DC_2m_male	DC_6m_male	DC_20m_male	B1a_F_1	B1a_F_2	B1a_F_3	B1a_2m_female	B1a_6m_female	B1a_17m_female	B1a_M_1	B1a_M_2	B1a_M_3	B1a_2m_male	B1a_6m_male	B1a_20m_male	B_F_1
GN_F_1	1	0.76759	0.803222	0.576672	0.64225	0.666585	0.639477	0.735289	0.740348	0.614373	0.627179	0.668926	0.333294	0.226832	0.23639	0.237949	0.288082	0.320661	0.245012	0.242507	0.180348	0.231529	0.227151	0.267667	0.195176	0.167313	0.16374	0.188867	0.169349	0.164937	0.18999	0.16525	0.245561	0.108293	0.145846	0.18545	-0.18115	-0.241779	-0.188425	-0.184308	-0.14895	-0.136491	-0.204808	-0.114042	-0.196038	-0.133941	-0.19095	-0.144322	-0.137365
GN_F_2	0.76759	1	0.894683	0.728806	0.778163	0.793046	0.755151	0.820164	0.857704	0.778601	0.757779	0.773966	0.328497	0.298355	0.291088	0.288062	0.280471	0.295674	0.224575	0.250577	0.198859	0.266175	0.274863	0.24314	0.256488	0.280137	0.267868	0.186799	0.146483	0.158392	0.138337	0.204277	0.215531	0.153776	0.121209	0.12696	-0.208204	-0.203736	-0.213161	-0.258154	-0.258906	-0.247654	-0.288348	-0.231216	-0.295214	-0.216135	-0.235977	-0.216318	-0.138895
GN_F_3	0.803222	0.894683	1	0.679171	0.744828	0.753159	0.718195	0.832118	0.844035	0.72627	0.733283	0.744986	0.338161	0.293276	0.283199	0.292215	0.296095	0.327456	0.252618	0.250895	0.203317	0.264672	0.276516	0.269326	0.242238	0.242583	0.256412	0.209437	0.174127	0.177927	0.200137	0.207409	0.239705	0.144169	0.151546	0.181625	-0.175596	-0.194677	-0.176472	-0.210323	-0.197881	-0.188014	-0.225316	-0.170832	-0.221548	-0.186199	-0.201087	-0.168288	-0.137903
GN_2m_female	0.576672	0.728806	0.679171	1	0.68193	0.733793	0.851862	0.729233	0.737263	0.644132	0.632042	0.664832	0.236809	0.225258	0.189308	0.224666	0.195813	0.206434	0.197628	0.214902	0.209116	0.200586	0.22251	0.214139	0.0907222	0.0794967	0.0609415	0.102919	0.00751175	0.0722465	0.0309663	0.0398064	0.0673354	-0.0232754	-0.0186058	-0.0183549	-0.186131	-0.213951	-0.197629	-0.244364	-0.243807	-0.256453	-0.283928	-0.228772	-0.246513	-0.191144	-0.228239	-0.18977	-0.152538
GN_6m_female	0.64225	0.778163	0.744828	0.68193	1	0.876432	0.801038	0.694109	0.814345	0.839189	0.882948	0.881858	0.0988948	0.05802	0.0397871	0.044756	0.0498932	0.0587791	0.0523204	0.0945619	-0.0209433	-0.0187624	-0.0016579	0.0130755	0.212662	0.146216	0.200033	-0.0398122	0.0279529	0.00113892	0.0681072	0.120329	0.185217	-0.0162496	0.0863318	0.0684092	-0.233279	-0.2113	-0.28715	-0.286985	-0.242227	-0.20164	-0.249315	-0.118566	-0.251397	-0.332418	-0.257985	-0.253195	0.00250617
GN_17m_female	0.666585	0.793046	0.753159	0.733793	0.876432	1	0.836809	0.732536	0.822935	0.820461	0.861536	0.863079	0.137344	0.0864872	0.0782919	0.0678528	0.0742212	0.101648	0.0778274	0.131794	0.0325746	0.0281587	0.042301	0.073321	0.172768	0.15037	0.175665	-0.00820542	0.0322153	0.0438348	0.0655851	0.113252	0.169414	-0.0106977	0.0642607	0.069181	-0.210936	-0.198592	-0.270021	-0.306266	-0.260925	-0.218946	-0.262812	-0.126086	-0.243617	-0.306406	-0.279713	-0.22747	-0.0253112
GN_M_1	0.639477	0.755151	0.718195	0.851862	0.801038	0.836809	1	0.761803	0.801714	0.747013	0.771101	0.79219	0.169749	0.150785	0.0949919	0.126717	0.121508	0.12718	0.140859	0.19948	0.138443	0.0764691	0.109962	0.137649	0.158978	0.123538	0.141235	0.0283608	0.0266713	0.0540113	0.0755513	0.115651	0.175168	-0.0280592	0.0410847	0.0499457	-0.291007	-0.292359	-0.325978	-0.334121	-0.291156	-0.271028	-0.318439	-0.23546	-0.291619	-0.323846	-0.316728	-0.231495	-0.0996634
GN_M_2	0.735289	0.820164	0.832118	0.729233	0.694109	0.732536	0.761803	1	0.849028	0.622451	0.667171	0.696633	0.34437	0.322848	0.244645	0.298356	0.336916	0.352541	0.309836	0.377413	0.303857	0.251017	0.289278	0.343821	0.208807	0.21277	0.221242	0.182623	0.174763	0.23716	0.214507	0.215584	0.268757	0.0891008	0.128427	0.176709	-0.179583	-0.219435	-0.261372	-0.284353	-0.209339	-0.208395	-0.290936	-0.158495	-0.200211	-0.282518	-0.258263	-0.156162	-0.138399
GN_M_3	0.740348	0.857704	0.844035	0.737263	0.814345	0.822935	0.801714	0.849028	1	0.727612	0.789929	0.811452	0.269926	0.22865	0.175416	0.228136	0.238301	0.2455	0.193804	0.308364	0.169861	0.144247	0.182381	0.211581	0.323673	0.229302	0.300084	0.107897	0.133087	0.157306	0.144408	0.238055	0.311427	0.0904891	0.166235	0.162236	-0.270606	-0.219363	-0.386425	-0.321268	-0.268215	-0.234007	-0.337303	-0.140299	-0.279523	-0.369877	-0.291798	-0.22776	-0.0150014
GN_2m_male	0.614373	0.778601	0.72627	0.644132	0.839189	0.820461	0.747013	0.622451	0.727612	1	0.852743	0.812618	0.0954442	0.0589637	0.124812	0.072646	0.0140277	0.0165195	0.0325571	0.0558873	0.00518607	0.0953423	0.0711771	-0.0112775	0.158657	0.190446	0.193578	0.0377413	0.0102976	0.0130213	0.0392075	0.115897	0.119247	0.134529	0.0594724	0.0135036	-0.226322	-0.214455	-0.195536	-0.222979	-0.28248	-0.289783	-0.255776	-0.216579	-0.278527	-0.147396	-0.231831	-0.274454	-0.0590965
GN_6m_male	0.627179	0.757779	0.733283	0.632042	0.882948	0.861536	0.771101	0.667171	0.789929	0.852743	1	0.878537	0.103859	0.0581424	0.0496032	0.0472926	0.0363305	0.0421513	0.0592165	0.106973	-0.0105608	-0.00766492	0.0116002	0.0170455	0.193481	0.134685	0.200994	-0.0357558	0.0174518	-0.00579798	0.0631549	0.113026	0.168565	-0.0134258	0.0767727	0.0730802	-0.204754	-0.203087	-0.295133	-0.286188	-0.246675	-0.215284	-0.239292	-0.128256	-0.233319	-0.309806	-0.247329	-0.244687	-9.50691e-05
GN_20m_male	0.668926	0.773966	0.744986	0.664832	0.881858	0.863079	0.79219	0.696633	0.811452	0.812618	0.878537	1	0.114429	0.0578092	0.0443671	0.0516983	0.0537648	0.0711326	0.0663543	0.120601	-0.016002	-0.0126987	0.00773522	0.0444662	0.204483	0.133517	0.198153	-0.0499003	0.0299143	-0.00449312	0.0616077	0.110145	0.192497	-0.0261476	0.0935047	0.0862143	-0.216412	-0.198929	-0.296557	-0.288119	-0.236968	-0.184865	-0.23138	-0.106762	-0.224092	-0.321966	-0.250989	-0.227254	0.0154655
MF_F_1	0.333294	0.328497	0.338161	0.236809	0.0988948	0.137344	0.169749	0.34437	0.269926	0.0954442	0.103859	0.114429	1	0.884017	0.819555	0.876891	0.863819	0.862179	0.841027	0.824008	0.816244	0.828953	0.859497	0.851116	0.0467786	0.0984162	0.0548862	0.241777	0.114418	0.159358	0.119206	0.0768117	0.0524674	0.0743516	0.0234724	0.0648516	0.0617565	-0.000156607	0.0267965	-0.0137635	0.0390947	-0.00723465	-0.062747	-0.0851234	-0.0107621	0.0702443	0.0153372	0.0527951	-0.227354
MF_F_2	0.226832	0.298355	0.293276	0.225258	0.05802	0.0864872	0.150785	0.322848	0.22865	0.0589637	0.0581424	0.0578092	0.884017	1	0.842292	0.89168	0.865916	0.840461	0.873751	0.859682	0.891376	0.852603	0.878988	0.866515	0.017362	0.138853	0.0634046	0.287801	0.145742	0.207096	0.154424	0.11829	0.0669017	0.118772	0.0275974	0.0538888	0.0504007	0.0428777	0.0655606	-1.74849e-05	0.0275434	-0.0385031	-0.0476509	-0.0813965	0.014758	0.0728478	0.00537993	0.0447294	-0.254584
MF_F_3	0.23639	0.291088	0.283199	0.189308	0.0397871	0.0782919	0.0949919	0.244645	0.175416	0.124812	0.0496032	0.0443671	0.819555	0.842292	1	0.828728	0.778194	0.757449	0.787577	0.738286	0.783313	0.869662	0.849058	0.776313	0.0124028	0.160478	0.0473469	0.273561	0.128971	0.149341	0.0939286	0.0903631	0.0211133	0.190058	0.0206393	0.0444083	0.0334945	0.0249633	0.205793	0.0260085	0.0161319	-0.050585	-0.0370617	-0.107308	-0.0336089	0.245124	0.0391686	0.0371636	-0.249489
MF_2m_female	0.237949	0.288062	0.292215	0.224666	0.044756	0.0678528	0.126717	0.298356	0.228136	0.072646	0.0472926	0.0516983	0.876891	0.89168	0.828728	1	0.859862	0.829346	0.839727	0.817162	0.835048	0.868859	0.897078	0.853876	0.0459167	0.117836	0.0715222	0.295354	0.150227	0.178478	0.125274	0.112664	0.065911	0.146233	0.0257537	0.041274	0.0636518	0.0368638	0.0763463	0.0508435	0.0349681	-0.0479189	-0.033007	-0.0759904	-0.00374899	0.110838	0.0413959	0.0471766	-0.227555
MF_6m_female	0.288082	0.280471	0.296095	0.195813	0.0498932	0.0742212	0.121508	0.336916	0.238301	0.0140277	0.0363305	0.0537648	0.863819	0.865916	0.778194	0.859862	1	0.895416	0.838302	0.810984	0.807358	0.820213	0.845173	0.874906	0.057517	0.093089	0.0465421	0.264096	0.168622	0.234946	0.183721	0.105052	0.106017	0.0983628	0.0517277	0.099429	0.0526885	-0.0030731	0.048943	-0.0176967	0.077649	0.00684194	-0.0395235	-0.0351881	0.0170678	0.0642996	-0.00333	0.062165	-0.228628
MF_17m_female	0.320661	0.295674	0.327456	0.206434	0.0587791	0.101648	0.12718	0.352541	0.2455	0.0165195	0.0421513	0.0711326	0.862179	0.840461	0.757449	0.829346	0.895416	1	0.822956	0.790829	0.780484	0.795217	0.824404	0.878023	0.0327509	0.0829575	0.0260911	0.258026	0.151032	0.222532	0.190504	0.0855872	0.094025	0.060257	0.0369467	0.10888	0.0971226	0.0188155	0.0739131	-0.00115919	0.10259	0.0712668	-0.0177563	-0.00176205	0.0471194	0.075638	0.0180828	0.10911	-0.256013
MF_M_1	0.245012	0.224575	0.252618	0.197628	0.0523204	0.0778274	0.140859	0.309836	0.193804	0.0325571	0.0592165	0.0663543	0.841027	0.873751	0.787577	0.839727	0.838302	0.822956	1	0.878292	0.878395	0.825899	0.856809	0.873854	-0.0364254	0.0511686	0.00549547	0.230816	0.155174	0.188076	0.201296	0.104756	0.0934563	0.0788344	0.0347155	0.0851621	0.0629212	0.0229122	0.0742048	0.0242923	0.0823656	0.0214159	0.0467162	0.0371731	0.114514	0.111152	0.0563285	0.110148	-0.251288
MF_M_2	0.242507	0.250577	0.250895	0.214902	0.0945619	0.131794	0.19948	0.377413	0.308364	0.0558873	0.106973	0.120601	0.824008	0.859682	0.738286	0.817162	0.810984	0.790829	0.878292	1	0.877423	0.753869	0.810073	0.856788	0.0463853	0.079101	0.0680625	0.205219	0.143619	0.202263	0.169822	0.16093	0.156155	0.0600021	0.0543928	0.0838534	0.0107659	0.00653749	-0.0765388	-0.0858355	0.0131577	-0.0199138	-0.0688102	0.0336404	0.0572174	-0.0394388	-0.0386105	0.0400539	-0.188081
MF_M_3	0.180348	0.198859	0.203317	0.209116	-0.0209433	0.0325746	0.138443	0.303857	0.169861	0.00518607	-0.0105608	-0.016002	0.816244	0.891376	0.783313	0.835048	0.807358	0.780484	0.878395	0.877423	1	0.827969	0.858338	0.868477	-0.0461998	0.0810467	-0.00260601	0.305289	0.150269	0.235585	0.190001	0.11613	0.0640612	0.099064	-0.00970151	0.0294581	0.0484849	0.0256406	0.0687156	-0.00149872	0.0306903	-0.0584635	-0.0247337	-0.0708977	0.0812767	0.105224	0.00164313	0.0874677	-0.283419
MF_2m_male	0.231529	0.266175	0.264672	0.200586	-0.0187624	0.0281587	0.0764691	0.251017	0.144247	0.0953423	-0.00766492	-0.0126987	0.828953	0.852603	0.869662	0.868859	0.820213	0.795217	0.825899	0.753869	0.827969	1	0.920104	0.837984	-0.0203898	0.133791	0.0321055	0.351161	0.145778	0.217292	0.132388	0.0838334	-0.00522234	0.252989	0.00207005	0.0175864	0.0967874	0.0364264	0.210499	0.0836439	0.0366463	-0.0643929	-0.0114199	-0.108086	0.0228578	0.297875	0.0732185	0.0731216	-0.295704
MF_6m_male	0.227151	0.274863	0.276516	0.22251	-0.0016579	0.042301	0.109962	0.289278	0.182381	0.0711771	0.0116002	0.00773522	0.859497	0.878988	0.849058	0.897078	0.845173	0.824404	0.856809	0.810073	0.858338	0.920104	1	0.879192	0.00203031	0.122188	0.04174	0.337997	0.153413	0.214101	0.132097	0.104711	0.0236903	0.186647	0.0164326	0.0345545	0.100538	0.0392734	0.155993	0.062986	0.0485805	-0.0510259	-0.0183558	-0.0835944	0.0270748	0.200807	0.0718367	0.0840406	-0.275348
MF_20m_male	0.267667	0.24314	0.269326	0.214139	0.0130755	0.073321	0.137649	0.343821	0.211581	-0.0112775	0.0170455	0.0444662	0.851116	0.866515	0.776313	0.853876	0.874906	0.878023	0.873854	0.856788	0.868477	0.837984	0.879192	1	0.00153837	0.0785837	0.0186485	0.289614	0.177159	0.245905	0.193252	0.0953853	0.0840335	0.0748677	0.0366295	0.105714	0.0968919	0.0278297	0.0902791	-0.00849575	0.0937795	0.0212755	-0.0168588	-0.0262867	0.0776845	0.10526	0.0322082	0.120557	-0.261298
DC_F_1	0.195176	0.256488	0.242238	0.0907222	0.212662	0.172768	0.158978	0.208807	0.323673	0.158657	0.193481	0.204483	0.0467786	0.017362	0.0124028	0.0459167	0.057517	0.0327509	-0.0364254	0.0463853	-0.0461998	-0.0203898	0.00203031	0.00153837	1	0.616168	0.674237	0.38177	0.533442	0.478735	0.485689	0.592693	0.604225	0.508297	0.594342	0.571421	-0.0405719	0.0671093	-0.104399	-0.0371204	-0.0114283	0.03196	-0.0425693	0.050345	-0.0541008	-0.127557	0.00916342	-0.00886013	0.246791
DC_F_2	0.167313	0.280137	0.242583	0.0794967	0.146216	0.15037	0.123538	0.21277	0.229302	0.190446	0.134685	0.133517	0.0984162	0.138853	0.160478	0.117836	0.093089	0.0829575	0.0511686	0.079101	0.0810467	0.133791	0.122188	0.0785837	0.616168	1	0.849236	0.684069	0.731012	0.725674	0.733348	0.816959	0.746821	0.790064	0.730422	0.733694	0.0532816	0.114553	0.0837143	0.0210135	-0.0361256	-0.00647679	-0.00915315	-0.0196229	-0.00821635	0.0409635	0.0265252	0.0148393	0.14137
DC_F_3	0.16374	0.267868	0.256412	0.0609415	0.200033	0.175665	0.141235	0.221242	0.300084	0.193578	0.200994	0.198153	0.0548862	0.0634046	0.0473469	0.0715222	0.0465421	0.0260911	0.00549547	0.0680625	-0.00260601	0.0321055	0.04174	0.0186485	0.674237	0.849236	1	0.601758	0.713338	0.684049	0.699081	0.821595	0.782711	0.741101	0.750591	0.736207	0.0331295	0.119069	-0.0421924	-0.00215638	-0.0465023	0.00322262	-0.0129809	0.0290894	-0.0124636	-0.0619728	0.0195631	-0.00247759	0.242598
DC_2m_female	0.188867	0.186799	0.209437	0.102919	-0.0398122	-0.00820542	0.0283608	0.182623	0.107897	0.0377413	-0.0357558	-0.0499003	0.241777	0.287801	0.273561	0.295354	0.264096	0.258026	0.230816	0.205219	0.305289	0.351161	0.337997	0.289614	0.38177	0.684069	0.601758	1	0.725374	0.77873	0.721345	0.693098	0.607724	0.712865	0.570507	0.589648	0.105502	0.0823264	0.175957	0.130723	0.0271117	-0.00412966	0.0423948	-0.0391918	0.0664783	0.204581	0.0651985	0.0798551	-0.0607541
DC_6m_female	0.169349	0.146483	0.174127	0.00751175	0.0279529	0.0322153	0.0266713	0.174763	0.133087	0.0102976	0.0174518	0.0299143	0.114418	0.145742	0.128971	0.150227	0.168622	0.151032	0.155174	0.143619	0.150269	0.145778	0.153413	0.177159	0.533442	0.731012	0.713338	0.725374	1	0.769008	0.792416	0.774635	0.751883	0.702296	0.73064	0.755734	0.0754326	0.0927367	0.0792174	0.0661838	0.0596341	0.0634067	0.0835397	0.0803848	0.100463	0.0891247	0.0681405	0.109249	0.0821323
DC_17m_female	0.164937	0.158392	0.177927	0.0722465	0.00113892	0.0438348	0.0540113	0.23716	0.157306	0.0130213	-0.00579798	-0.00449312	0.159358	0.207096	0.149341	0.178478	0.234946	0.222532	0.188076	0.202263	0.235585	0.217292	0.214101	0.245905	0.478735	0.725674	0.684049	0.77873	0.769008	1	0.787051	0.754035	0.710706	0.718754	0.677359	0.714707	0.0903952	0.100819	0.0654136	0.0464893	0.0364693	0.0261898	0.0273289	0.0371197	0.110572	0.0861122	0.0176344	0.109021	0.0226454
DC_M_1	0.18999	0.138337	0.200137	0.0309663	0.0681072	0.0655851	0.0755513	0.214507	0.144408	0.0392075	0.0631549	0.0616077	0.119206	0.154424	0.0939286	0.125274	0.183721	0.190504	0.201296	0.169822	0.190001	0.132388	0.132097	0.193252	0.485689	0.733348	0.699081	0.721345	0.792416	0.787051	1	0.802929	0.790313	0.673997	0.715589	0.761839	0.0990995	0.0932395	0.0980113	0.0814298	0.0985059	0.1096	0.150897	0.144769	0.17815	0.0850847	0.0744318	0.14121	0.0304972
DC_M_2	0.16525	0.204277	0.207409	0.0398064	0.120329	0.113252	0.115651	0.215584	0.238055	0.115897	0.113026	0.110145	0.0768117	0.11829	0.0903631	0.112664	0.105052	0.0855872	0.104756	0.16093	0.11613	0.0838334	0.104711	0.0953853	0.592693	0.816959	0.821595	0.693098	0.774635	0.754035	0.802929	1	0.822026	0.744279	0.76329	0.75106	0.0357358	0.108631	0.0111622	0.0255494	0.00722624	0.0315746	0.0567152	0.109185	0.0702313	-0.00593493	0.0445525	0.0574354	0.148836
DC_M_3	0.245561	0.215531	0.239705	0.0673354	0.185217	0.169414	0.175168	0.268757	0.311427	0.119247	0.168565	0.192497	0.0524674	0.0669017	0.0211133	0.065911	0.106017	0.094025	0.0934563	0.156155	0.0640612	-0.00522234	0.0236903	0.0840335	0.604225	0.746821	0.782711	0.607724	0.751883	0.710706	0.790313	0.822026	1	0.635427	0.761105	0.753729	-0.0256555	0.061886	-0.094715	-0.00848918	0.0367394	0.0652942	0.039673	0.171435	0.0704296	-0.0888873	0.00855479	0.0411233	0.21761
DC_2m_male	0.108293	0.153776	0.144169	-0.0232754	-0.0162496	-0.0106977	-0.0280592	0.0891008	0.0904891	0.134529	-0.0134258	-0.0261476	0.0743516	0.118772	0.190058	0.146233	0.0983628	0.060257	0.0788344	0.0600021	0.099064	0.252989	0.186647	0.0748677	0.508297	0.790064	0.741101	0.712865	0.702296	0.718754	0.673997	0.744279	0.635427	1	0.676254	0.629285	0.0920911	0.13015	0.184065	0.158197	0.0143427	-0.0030141	0.0727305	0.0105505	0.0570863	0.279144	0.121736	0.0514546	0.0953739
DC_6m_male	0.145846	0.121209	0.151546	-0.0186058	0.0863318	0.0642607	0.0410847	0.128427	0.166235	0.0594724	0.0767727	0.0935047	0.0234724	0.0275974	0.0206393	0.0257537	0.0517277	0.0369467	0.0347155	0.0543928	-0.00970151	0.00207005	0.0164326	0.0366295	0.594342	0.730422	0.750591	0.570507	0.73064	0.677359	0.715589	0.76329	0.761105	0.676254	1	0.745116	0.0154106	0.0814747	0.000794441	0.0412745	0.0624217	0.0805117	0.0758902	0.145529	0.0747786	-0.00422405	0.0715912	0.051492	0.208238
DC_20m_male	0.18545	0.12696	0.181625	-0.0183549	0.0684092	0.069181	0.0499457	0.176709	0.162236	0.0135036	0.0730802	0.0862143	0.0648516	0.0538888	0.0444083	0.041274	0.099429	0.10888	0.0851621	0.0838534	0.0294581	0.0175864	0.0345545	0.105714	0.571421	0.733694	0.736207	0.589648	0.755734	0.714707	0.761839	0.75106	0.753729	0.629285	0.745116	1	0.0285944	0.0531508	-0.000448908	0.00441401	0.0441456	0.0933972	0.0643527	0.106304	0.0740378	-0.019101	0.037202	0.0837141	0.150692
B1a_F_1	-0.18115	-0.208204	-0.175596	-0.186131	-0.233279	-0.210936	-0.291007	-0.179583	-0.270606	-0.226322	-0.204754	-0.216412	0.0617565	0.0504007	0.0334945	0.0636518	0.0526885	0.0971226	0.0629212	0.0107659	0.0484849	0.0967874	0.100538	0.0968919	-0.0405719	0.0532816	0.0331295	0.105502	0.0754326	0.0903952	0.0990995	0.0357358	-0.0256555	0.0920911	0.0154106	0.0285944	1	0.817406	0.750824	0.706187	0.717504	0.679656	0.748117	0.642709	0.791419	0.620082	0.74009	0.721716	0.327254
B1a_F_2	-0.241779	-0.203736	-0.194677	-0.213951	-0.2113	-0.198592	-0.292359	-0.219435	-0.219363	-0.214455	-0.203087	-0.198929	-0.000156607	0.0428777	0.0249633	0.0368638	-0.0030731	0.0188155	0.0229122	0.00653749	0.0256406	0.0364264	0.0392734	0.0278297	0.0671093	0.114553	0.119069	0.0823264	0.0927367	0.100819	0.0932395	0.108631	0.061886	0.13015	0.0814747	0.0531508	0.817406	1	0.7033	0.73549	0.70971	0.674562	0.777394	0.721481	0.790021	0.568405	0.748933	0.711994	0.455719
B1a_F_3	-0.188425	-0.213161	-0.176472	-0.197629	-0.28715	-0.270021	-0.325978	-0.261372	-0.386425	-0.195536	-0.295133	-0.296557	0.0267965	0.0655606	0.205793	0.0763463	0.048943	0.0739131	0.0742048	-0.0765388	0.0687156	0.210499	0.155993	0.0902791	-0.104399	0.0837143	-0.0421924	0.175957	0.0792174	0.0654136	0.0980113	0.0111622	-0.094715	0.184065	0.000794441	-0.000448908	0.750824	0.7033	1	0.689129	0.643628	0.578128	0.74238	0.534273	0.686817	0.785764	0.701864	0.637454	0.211623
B1a_2m_female	-0.184308	-0.258154	-0.210323	-0.244364	-0.286985	-0.306266	-0.334121	-0.284353	-0.321268	-0.222979	-0.286188	-0.288119	-0.0137635	-1.74849e-05	0.0260085	0.0508435	-0.0176967	-0.00115919	0.0242923	-0.0858355	-0.00149872	0.0836439	0.062986	-0.00849575	-0.0371204	0.0210135	-0.00215638	0.130723	0.0661838	0.0464893	0.0814298	0.0255494	-0.00848918	0.158197	0.0412745	0.00441401	0.706187	0.73549	0.689129	1	0.692756	0.63306	0.74688	0.623055	0.718157	0.660251	0.739845	0.65613	0.386281
B1a_6m_female	-0.14895	-0.258906	-0.197881	-0.243807	-0.242227	-0.260925	-0.291156	-0.209339	-0.268215	-0.28248	-0.246675	-0.236968	0.0390947	0.0275434	0.0161319	0.0349681	0.077649	0.10259	0.0823656	0.0131577	0.0306903	0.0366463	0.0485805	0.0937795	-0.0114283	-0.0361256	-0.0465023	0.0271117	0.0596341	0.0364693	0.0985059	0.00722624	0.0367394	0.0143427	0.0624217	0.0441456	0.717504	0.70971	0.643628	0.692756	1	0.718314	0.763606	0.69849	0.747315	0.568713	0.70711	0.691338	0.365109
B1a_17m_female	-0.136491	-0.247654	-0.188014	-0.256453	-0.20164	-0.218946	-0.271028	-0.208395	-0.234007	-0.289783	-0.215284	-0.184865	-0.00723465	-0.0385031	-0.050585	-0.0479189	0.00684194	0.0712668	0.0214159	-0.0199138	-0.0584635	-0.0643929	-0.0510259	0.0212755	0.03196	-0.00647679	0.00322262	-0.00412966	0.0634067	0.0261898	0.1096	0.0315746	0.0652942	-0.0030141	0.0805117	0.0933972	0.679656	0.674562	0.578128	0.63306	0.718314	1	0.702918	0.694504	0.698942	0.478491	0.674493	0.699082	0.397034
B1a_M_1	-0.204808	-0.288348	-0.225316	-0.283928	-0.249315	-0.262812	-0.318439	-0.290936	-0.337303	-0.255776	-0.239292	-0.23138	-0.062747	-0.0476509	-0.0370617	-0.033007	-0.0395235	-0.0177563	0.0467162	-0.0688102	-0.0247337	-0.0114199	-0.0183558	-0.0168588	-0.0425693	-0.00915315	-0.0129809	0.0423948	0.0835397	0.0273289	0.150897	0.0567152	0.039673	0.0727305	0.0758902	0.0643527	0.748117	0.777394	0.74238	0.74688	0.763606	0.702918	1	0.767224	0.827612	0.631185	0.776118	0.739959	0.386269
B1a_M_2	-0.114042	-0.231216	-0.170832	-0.228772	-0.118566	-0.126086	-0.23546	-0.158495	-0.140299	-0.216579	-0.128256	-0.106762	-0.0851234	-0.0813965	-0.107308	-0.0759904	-0.0351881	-0.00176205	0.0371731	0.0336404	-0.0708977	-0.108086	-0.0835944	-0.0262867	0.050345	-0.0196229	0.0290894	-0.0391918	0.0803848	0.0371197	0.144769	0.109185	0.171435	0.0105505	0.145529	0.106304	0.642709	0.721481	0.534273	0.623055	0.69849	0.694504	0.767224	1	0.778788	0.429912	0.671093	0.663742	0.46853
B1a_M_3	-0.196038	-0.295214	-0.221548	-0.246513	-0.251397	-0.243617	-0.291619	-0.200211	-0.279523	-0.278527	-0.233319	-0.224092	-0.0107621	0.014758	-0.0336089	-0.00374899	0.0170678	0.0471194	0.114514	0.0572174	0.0812767	0.0228578	0.0270748	0.0776845	-0.0541008	-0.00821635	-0.0124636	0.0664783	0.100463	0.110572	0.17815	0.0702313	0.0704296	0.0570863	0.0747786	0.0740378	0.791419	0.790021	0.686817	0.718157	0.747315	0.698942	0.827612	0.778788	1	0.587026	0.736014	0.740061	0.37662
B1a_2m_male	-0.133941	-0.216135	-0.186199	-0.191144	-0.332418	-0.306406	-0.323846	-0.282518	-0.369877	-0.147396	-0.309806	-0.321966	0.0702443	0.0728478	0.245124	0.110838	0.0642996	0.075638	0.111152	-0.0394388	0.105224	0.297875	0.200807	0.10526	-0.127557	0.0409635	-0.0619728	0.204581	0.0891247	0.0861122	0.0850847	-0.00593493	-0.0888873	0.279144	-0.00422405	-0.019101	0.620082	0.568405	0.785764	0.660251	0.568713	0.478491	0.631185	0.429912	0.587026	1	0.626936	0.563924	0.16323
B1a_6m_male	-0.19095	-0.235977	-0.201087	-0.228239	-0.257985	-0.279713	-0.316728	-0.258263	-0.291798	-0.231831	-0.247329	-0.250989	0.0153372	0.00537993	0.0391686	0.0413959	-0.00333	0.0180828	0.0563285	-0.0386105	0.00164313	0.0732185	0.0718367	0.0322082	0.00916342	0.0265252	0.0195631	0.0651985	0.0681405	0.0176344	0.0744318	0.0445525	0.00855479	0.121736	0.0715912	0.037202	0.74009	0.748933	0.701864	0.739845	0.70711	0.674493	0.776118	0.671093	0.736014	0.626936	1	0.711148	0.397767
B1a_20m_male	-0.144322	-0.216318	-0.168288	-0.18977	-0.253195	-0.22747	-0.231495	-0.156162	-0.22776	-0.274454	-0.244687	-0.227254	0.0527951	0.0447294	0.0371636	0.0471766	0.062165	0.10911	0.110148	0.0400539	0.0874677	0.0731216	0.0840406	0.120557	-0.00886013	0.0148393	-0.00247759	0.0798551	0.109249	0.109021	0.14121	0.0574354	0.0411233	0.0514546	0.051492	0.0837141	0.721716	0.711994	0.637454	0.65613	0.691338	0.699082	0.739959	0.663742	0.740061	0.563924	0.711148	1	0.337699
B_F_1	-0.137365	-0.138895	-0.137903	-0.152538	0.00250617	-0.0253112	-0.0996634	-0.138399	-0.0150014	-0.0590965	-9.50691e-05	0.0154655	-0.227354	-0.254584	-0.249489	-0.227555	-0.228628	-0.256013	-0.251288	-0.188081	-0.283419	-0.295704	-0.275348	-0.261298	0.246791	0.14137	0.242598	-0.0607541	0.0821323	0.0226454	0.0304972	0.148836	0.21761	0.0953739	0.208238	0.150692	0.327254	0.455719	0.211623	0.386281	0.365109	0.397034	0.386269	0.46853	0.37662	0.16323	0.397767	0.337699	1
B_F_2	-0.19748	-0.127585	-0.164553	-0.140245	-0.0599257	-0.0823532	-0.124057	-0.184083	-0.0911657	-0.0307862	-0.0675476	-0.0568091	-0.219358	-0.207695	-0.161908	-0.186361	-0.24031	-0.268194	-0.247291	-0.212855	-0.219486	-0.192052	-0.189557	-0.241087	0.186974	0.181433	0.199316	0.00468739	0.0563398	0.0132324	0.00234054	0.129923	0.0952637	0.159965	0.120018	0.0625416	0.357254	0.472882	0.322775	0.423625	0.352091	0.353848	0.393228	0.375301	0.372343	0.280957	0.403136	0.353071	0.770566
B_F_3	-0.185956	-0.180379	-0.179758	-0.194912	-0.133758	-0.137688	-0.202299	-0.231972	-0.204558	-0.0847568	-0.123479	-0.128239	-0.185619	-0.2061	-0.113545	-0.170903	-0.200888	-0.225539	-0.210279	-0.242339	-0.22041	-0.136359	-0.160059	-0.204042	0.138784	0.183419	0.184113	0.0480715	0.0940747	0.0413094	0.0341166	0.110262	0.084892	0.204067	0.130757	0.108878	0.439275	0.478301	0.458581	0.463186	0.405303	0.405246	0.46576	0.37002	0.425006	0.414994	0.452362	0.399337	0.710942
B_2m_female	-0.256321	-0.295561	-0.270752	-0.309729	-0.246538	-0.276169	-0.3481	-0.363878	-0.303808	-0.191321	-0.223879	-0.239141	-0.183612	-0.179109	-0.129099	-0.121897	-0.191998	-0.207631	-0.161901	-0.222007	-0.195637	-0.119106	-0.139609	-0.21121	0.139181	0.153139	0.179751	0.065624	0.106141	0.0437345	0.0869011	0.139075	0.106266	0.237844	0.177562	0.120992	0.42176	0.508121	0.436957	0.541518	0.434819	0.406755	0.523693	0.446816	0.444733	0.408005	0.517317	0.390132	0.631093
B_6m_female	-0.192454	-0.251049	-0.228543	-0.283311	-0.105627	-0.146578	-0.239616	-0.218305	-0.159588	-0.179526	-0.107068	-0.102165	-0.229963	-0.231506	-0.213661	-0.229458	-0.217296	-0.236385	-0.190819	-0.161441	-0.242825	-0.27057	-0.257225	-0.23816	0.16088	0.0863286	0.149946	-0.0877541	0.0750283	0.000351761	0.0467698	0.122621	0.150918	0.0837766	0.152909	0.144835	0.373532	0.458581	0.294057	0.410922	0.432529	0.442847	0.466079	0.503446	0.457264	0.233816	0.435077	0.37436	0.707421
B_6m_female	-0.183469	-0.244404	-0.225589	-0.250276	-0.0977966	-0.124504	-0.212328	-0.198998	-0.152578	-0.163719	-0.0898182	-0.0774286	-0.223227	-0.232614	-0.210415	-0.24058	-0.231988	-0.222886	-0.183827	-0.15303	-0.226513	-0.27041	-0.251666	-0.214571	0.143491	0.119163	0.148926	-0.0781167	0.0685599	0.00636498	0.0717303	0.125477	0.1652	0.0713258	0.178582	0.139831	0.375174	0.463057	0.301562	0.399507	0.435867	0.425318	0.46601	0.505195	0.470516	0.234683	0.425151	0.398449	0.696019
B_17m_female	-0.162154	-0.268228	-0.221724	-0.288132	-0.160429	-0.173297	-0.245894	-0.195847	-0.19653	-0.251486	-0.155139	-0.130226	-0.187922	-0.206987	-0.224586	-0.218119	-0.144825	-0.120672	-0.158518	-0.14412	-0.213505	-0.246398	-0.236032	-0.149158	0.125497	0.0670957	0.116831	-0.0555686	0.0916501	0.0487858	0.103048	0.0988735	0.136898	0.0410604	0.13801	0.180436	0.438756	0.443011	0.341053	0.398299	0.46011	0.50391	0.473619	0.513242	0.511846	0.265891	0.428327	0.440387	0.664683
B_M_1	-0.0193082	-0.220772	-0.151853	-0.165471	-0.265159	-0.255598	-0.23004	-0.21925	-0.375329	-0.235712	-0.264545	-0.265588	0.0604728	0.0229341	0.0363734	0.0167889	0.0820863	0.116359	0.11393	-0.104932	0.0624351	0.119742	0.0708537	0.115172	-0.242544	-0.0965807	-0.209843	0.155687	0.0712246	0.0941205	0.149974	-0.0988802	-0.101646	0.0264482	-0.057879	0.043364	0.332612	0.20027	0.43573	0.373647	0.352477	0.307593	0.402884	0.214461	0.367552	0.47082	0.334319	0.365497	0.0901626
B_M_2	-0.151022	-0.197091	-0.183968	-0.196207	-0.0183272	-0.0403724	-0.105877	-0.107959	-0.0392441	-0.111384	-0.0234746	0.00944668	-0.263737	-0.288498	-0.328531	-0.273148	-0.23788	-0.248323	-0.20387	-0.116452	-0.275074	-0.350244	-0.316755	-0.243488	0.193779	0.0918874	0.185912	-0.122967	0.0739294	0.0219851	0.0932736	0.171794	0.224884	0.0390082	0.172664	0.169727	0.366527	0.449748	0.202482	0.355083	0.407107	0.442269	0.45263	0.571918	0.491896	0.138428	0.379752	0.382387	0.784158
B_M_3	-0.16061	-0.159807	-0.169616	-0.169886	-0.0797169	-0.0983263	-0.144798	-0.200055	-0.131365	-0.0479302	-0.0826934	-0.0683302	-0.235734	-0.245474	-0.163899	-0.212314	-0.236011	-0.27183	-0.24152	-0.24312	-0.246938	-0.185589	-0.210238	-0.264302	0.16327	0.157751	0.182923	0.0154457	0.0929004	0.0195521	0.0334819	0.143709	0.128418	0.183899	0.154197	0.102101	0.344006	0.432752	0.36254	0.437009	0.374967	0.362747	0.432986	0.396087	0.384236	0.346353	0.426007	0.348067	0.767048
B_2m_male	-0.233828	-0.213025	-0.23364	-0.20567	-0.198379	-0.205463	-0.250983	-0.274185	-0.251176	-0.0405006	-0.185697	-0.202619	-0.198007	-0.172664	-0.0579366	-0.12013	-0.22076	-0.257582	-0.178052	-0.22678	-0.159099	-0.00563912	-0.0811926	-0.215794	0.0794262	0.183857	0.161534	0.104967	0.0820449	0.0798207	0.0304651	0.124934	0.0380457	0.364473	0.121436	0.0414287	0.40218	0.450052	0.475419	0.52788	0.359414	0.303752	0.43692	0.340101	0.416801	0.511892	0.471028	0.347509	0.605674
B_6m_male	-0.194652	-0.231481	-0.203221	-0.232884	-0.132209	-0.153601	-0.22765	-0.247175	-0.175999	-0.127541	-0.112579	-0.108177	-0.185578	-0.205722	-0.152716	-0.157114	-0.205942	-0.223811	-0.177481	-0.182175	-0.224616	-0.164713	-0.16055	-0.214393	0.186547	0.119557	0.168759	-0.00734605	0.0981163	9.65543e-05	0.0461856	0.137743	0.120808	0.161305	0.168648	0.12815	0.366276	0.445439	0.357303	0.434415	0.381635	0.376997	0.468889	0.449983	0.420459	0.317522	0.457341	0.374495	0.660957
B_6m_male	-0.22309	-0.244975	-0.218545	-0.260461	-0.112185	-0.151547	-0.210985	-0.224136	-0.165939	-0.154457	-0.0880708	-0.082959	-0.210977	-0.214206	-0.189012	-0.197077	-0.215377	-0.240289	-0.173552	-0.159915	-0.217575	-0.235222	-0.217569	-0.213207	0.172863	0.0973257	0.161856	-0.0821709	0.0878223	-0.0299776	0.0486826	0.130564	0.140626	0.0867945	0.179504	0.12623	0.359945	0.437192	0.302974	0.398904	0.404288	0.411948	0.458239	0.471236	0.454781	0.254747	0.429953	0.363648	0.708272
B_20m_male	-0.157495	-0.232299	-0.212824	-0.241333	-0.0985544	-0.127776	-0.196991	-0.179103	-0.148205	-0.172401	-0.0904666	-0.0730553	-0.225064	-0.238704	-0.227195	-0.240192	-0.206006	-0.209112	-0.187649	-0.159886	-0.249001	-0.282389	-0.271085	-0.216024	0.157717	0.0967104	0.149704	-0.080722	0.0790728	0.0222139	0.0621245	0.111387	0.146064	0.0576681	0.160896	0.183769	0.36397	0.428371	0.272184	0.370139	0.404995	0.430309	0.433155	0.478348	0.451859	0.194423	0.387628	0.374961	0.692663
NK_F_1	0.0359052	0.0338331	0.0123523	0.0993598	-0.0106405	1.98305e-05	0.0631617	-0.0200773	-0.0610494	0.0809813	-0.0224405	-0.0408052	-0.0306155	-0.0466158	0.0893995	-0.0168928	-0.0280305	-0.0400013	-0.0795036	-0.118775	-0.0222457	0.0781456	0.0285766	-0.0371674	-0.127442	-0.117928	-0.20581	-0.0390189	-0.139054	-0.135674	-0.211032	-0.200721	-0.233539	-0.0698194	-0.158501	-0.165172	-0.204381	-0.262723	-0.0206428	-0.156676	-0.194256	-0.212292	-0.225543	-0.310436	-0.27527	0.0250566	-0.179818	-0.191423	-0.269275
NK_F_2	-0.0519303	0.105472	0.024541	0.135396	0.144901	0.142228	0.179578	0.0377952	0.185344	0.15601	0.133799	0.130204	-0.102155	-0.0966468	-0.0842332	-0.0772837	-0.128543	-0.184631	-0.194931	-0.0731576	-0.129457	-0.152773	-0.121845	-0.163757	0.128273	0.000294729	0.0536039	-0.165794	-0.127255	-0.153364	-0.257308	-0.0591936	-0.0387796	-0.107571	-0.044512	-0.0961151	-0.317239	-0.180985	-0.3357	-0.251291	-0.25042	-0.245976	-0.322074	-0.236869	-0.353447	-0.337185	-0.228269	-0.254457	0.051323
NK_F_3	-0.0169535	0.0575795	0.0238289	0.122381	6.98142e-05	0.0258488	0.100688	-0.0085281	-0.0359436	0.109972	0.0145533	-0.0140843	-0.0285383	-0.0311355	0.0137526	-0.0228093	-0.0554426	-0.0788763	-0.0927185	-0.13022	-0.0371153	0.0420137	0.0154775	-0.0537864	-0.124061	-0.109652	-0.149912	-0.0606962	-0.173718	-0.14475	-0.230002	-0.221439	-0.275599	-0.085085	-0.194131	-0.189358	-0.192376	-0.242834	-0.0680804	-0.19157	-0.238423	-0.254197	-0.235239	-0.363899	-0.28932	-0.0570366	-0.189179	-0.203707	-0.280192
NK_2m_female	-0.0642762	-0.0246956	-0.0529433	0.104746	0.00801137	0.0396635	0.0809559	-0.00780224	0.0329135	0.0305144	0.00432413	0.00460803	-0.0327149	-0.0293009	-0.06619	0.00895106	-0.0365253	-0.0590276	-0.0705642	0.000818753	0.00422811	-0.0331714	-0.0214961	-0.0204011	-0.0160869	-0.0955878	-0.0681771	-0.0809716	-0.0928782	-0.0851627	-0.16594	-0.124103	-0.111544	-0.099129	-0.102027	-0.106407	-0.199348	-0.193874	-0.259109	-0.216221	-0.221758	-0.250774	-0.268634	-0.243518	-0.228755	-0.208991	-0.213342	-0.197724	-0.138103
NK_6m_female	-0.0271045	-0.0772828	-0.0731243	0.0285478	-0.0205949	0.00180378	0.0466175	0.0181906	0.00837399	-0.0632265	-0.0225651	-0.0167979	-0.0707776	-0.0630623	-0.106117	-0.0742522	-0.0298524	-0.0451507	-0.0706975	0.00350201	-0.0128902	-0.108554	-0.0789474	-0.00889488	-0.0494351	-0.145301	-0.140042	-0.114797	-0.0847735	-0.0566423	-0.11631	-0.126072	-0.0849923	-0.195591	-0.0932452	-0.0540052	-0.24548	-0.256707	-0.26967	-0.264602	-0.19537	-0.187525	-0.254151	-0.190134	-0.213785	-0.272389	-0.275959	-0.189729	-0.180902
NK_M_1	0.00912237	0.0319098	0.0097711	0.0952732	0.0708812	0.0884371	0.150154	0.0473733	0.111542	0.0876968	0.0892867	0.0813964	-0.126083	-0.131235	-0.18275	-0.115441	-0.131181	-0.149562	-0.107727	-0.0587561	-0.0966746	-0.129136	-0.111258	-0.123915	0.0185437	-0.109766	-0.038164	-0.143904	-0.103519	-0.137492	-0.157007	-0.0833812	-0.0784277	-0.119976	-0.0822129	-0.0848174	-0.250423	-0.265676	-0.313449	-0.227708	-0.264781	-0.221174	-0.260116	-0.207166	-0.250009	-0.257344	-0.228648	-0.223545	-0.133351
NK_M_2	0.0448047	0.00390429	-0.00534102	0.0939545	0.0833942	0.102044	0.161024	0.099304	0.1105	0.0346615	0.0920414	0.097834	-0.100377	-0.116184	-0.179313	-0.122093	-0.0726454	-0.0769606	-0.0648213	0.00889235	-0.0595241	-0.162423	-0.137949	-0.0573398	-0.0759776	-0.21191	-0.16531	-0.210523	-0.147594	-0.116165	-0.141377	-0.161934	-0.0782795	-0.256563	-0.133837	-0.0809558	-0.268793	-0.285938	-0.348382	-0.270937	-0.191842	-0.17785	-0.234443	-0.134459	-0.182081	-0.295671	-0.263083	-0.177888	-0.161431
NK_M_3	0.0213458	0.0536273	0.0234352	0.131037	0.130812	0.129206	0.191796	0.10566	0.190666	0.0883152	0.119937	0.125952	-0.0985452	-0.131483	-0.183132	-0.114374	-0.0992528	-0.118787	-0.123973	-0.0167299	-0.0943646	-0.173438	-0.135336	-0.0904241	0.0234134	-0.135736	-0.0567552	-0.176221	-0.143113	-0.111152	-0.185429	-0.116349	-0.0577486	-0.192961	-0.0913053	-0.0902824	-0.312261	-0.281183	-0.4021	-0.302232	-0.25296	-0.231371	-0.320689	-0.196915	-0.272429	-0.362487	-0.282906	-0.243572	-0.0863976
NK_6m_male	-0.063437	-0.0783601	-0.0798573	0.0160219	-0.0205485	-0.0179182	0.0253497	-0.0391693	-0.0133877	-0.0304321	-0.0175565	-0.0269773	-0.0934407	-0.104062	-0.129848	-0.0989365	-0.0842974	-0.121972	-0.0999535	-0.0672758	-0.0717181	-0.117558	-0.0912102	-0.0795341	-0.0583814	-0.161132	-0.123043	-0.12447	-0.113229	-0.111098	-0.175514	-0.15495	-0.12756	-0.148934	-0.103749	-0.106183	-0.239442	-0.232967	-0.253531	-0.198781	-0.21862	-0.209053	-0.239755	-0.216517	-0.220896	-0.200781	-0.205883	-0.194096	-0.153098
NK_20m_male	-0.0721762	-0.0844232	-0.0864603	-0.0132944	-0.0112804	-0.0192059	0.0184887	-0.0123065	0.00351121	-0.0603498	-0.00801892	-0.00163966	-0.117584	-0.120969	-0.153545	-0.0954068	-0.0768476	-0.0991327	-0.10988	-0.0454203	-0.0827387	-0.154881	-0.113818	-0.0611475	-0.0106534	-0.158214	-0.103165	-0.171578	-0.115198	-0.117021	-0.179754	-0.141367	-0.118829	-0.178281	-0.0955078	-0.0608411	-0.206832	-0.222542	-0.259768	-0.212303	-0.172319	-0.173775	-0.213212	-0.170011	-0.202031	-0.26526	-0.207982	-0.172716	-0.112363
T8_F_1	-0.408177	-0.469413	-0.466584	-0.388851	-0.321203	-0.339541	-0.429525	-0.491416	-0.427992	-0.363977	-0.301691	-0.306768	-0.376002	-0.386004	-0.370797	-0.33443	-0.345339	-0.334961	-0.388358	-0.39376	-0.382193	-0.356671	-0.351962	-0.33788	-0.19337	-0.301497	-0.241012	-0.310929	-0.25732	-0.275844	-0.291221	-0.28537	-0.275845	-0.2425	-0.185711	-0.211666	0.0181967	0.00992081	-0.036411	0.0371229	0.0291017	0.0362376	0.0180895	-0.0137161	-0.0176611	-0.0195574	0.0533067	-0.018821	0.0279197
T8_F_2	-0.325146	-0.37966	-0.385005	-0.329169	-0.36061	-0.368373	-0.435322	-0.48927	-0.530364	-0.265981	-0.366746	-0.361477	-0.251601	-0.224005	-0.0203945	-0.201575	-0.208265	-0.199034	-0.243526	-0.356997	-0.228229	-0.0709636	-0.144368	-0.197776	-0.267014	-0.185006	-0.299505	-0.111681	-0.156075	-0.212023	-0.228414	-0.269773	-0.334646	-0.0845019	-0.185891	-0.184852	0.0310804	-0.00999276	0.279404	0.0869231	0.0534573	0.0246675	0.0659981	-0.104177	-0.0267604	0.313081	0.0724371	-0.0158732	-0.141912
T8_F_3	-0.311561	-0.346771	-0.348384	-0.314842	-0.177364	-0.211616	-0.317644	-0.386835	-0.282586	-0.211288	-0.161404	-0.141184	-0.401907	-0.426007	-0.355778	-0.365005	-0.386845	-0.399726	-0.426109	-0.39732	-0.454447	-0.417638	-0.417348	-0.423359	-0.0592513	-0.231552	-0.129769	-0.337666	-0.217491	-0.314031	-0.324848	-0.196855	-0.140338	-0.184652	-0.0595766	-0.136467	-0.138916	-0.05191	-0.144019	-0.0242334	-0.00583031	-0.00199015	-0.046616	0.0233163	-0.120911	-0.117739	-0.0258547	-0.12139	0.136821
T8_2m_female	-0.335085	-0.38082	-0.384935	-0.31353	-0.411684	-0.433825	-0.46183	-0.499632	-0.535306	-0.26817	-0.414413	-0.447372	-0.2142	-0.184348	-0.0673461	-0.12359	-0.180619	-0.171382	-0.18526	-0.323395	-0.16285	0.0163942	-0.0586873	-0.188285	-0.295656	-0.198481	-0.287215	0.0115914	-0.156763	-0.129835	-0.175207	-0.239798	-0.331357	0.0483609	-0.192216	-0.244197	0.0679782	0.0117074	0.27127	0.19124	0.0492892	-0.0130277	0.102933	-0.0913905	0.0101218	0.347715	0.133082	0.00351011	-0.201228
T8_6m_female	-0.419418	-0.49588	-0.472702	-0.403129	-0.420131	-0.464589	-0.491747	-0.517269	-0.540309	-0.408423	-0.429733	-0.428605	-0.33272	-0.317476	-0.277383	-0.275802	-0.278777	-0.272051	-0.276929	-0.358734	-0.286226	-0.223257	-0.249495	-0.276587	-0.251084	-0.311451	-0.305191	-0.181256	-0.193094	-0.203943	-0.212129	-0.275519	-0.302001	-0.153929	-0.199009	-0.212983	0.0482397	0.0105686	0.105575	0.103909	0.082977	0.0413646	0.0809931	-0.00921185	0.0391772	0.126044	0.0998151	0.0233041	-0.100202
T8_17m_female	-0.312835	-0.432686	-0.390181	-0.335751	-0.401169	-0.405678	-0.395389	-0.366034	-0.429849	-0.42692	-0.400842	-0.384173	-0.22642	-0.206687	-0.220258	-0.195846	-0.155104	-0.116275	-0.172278	-0.212219	-0.149553	-0.169741	-0.183698	-0.109177	-0.242175	-0.281798	-0.301991	-0.128703	-0.155759	-0.115953	-0.125973	-0.242968	-0.238812	-0.210818	-0.195448	-0.130742	0.0143909	-0.0579982	0.028049	0.000273525	0.0418892	0.0351928	0.0123072	-0.0388354	0.0215339	0.0405851	-0.00821474	0.0327384	-0.212905
T8_M_1	-0.309409	-0.508512	-0.421607	-0.404188	-0.415185	-0.436801	-0.459415	-0.463037	-0.559768	-0.425219	-0.39611	-0.395902	-0.24619	-0.238355	-0.244214	-0.226186	-0.165378	-0.123629	-0.118679	-0.27104	-0.171284	-0.160044	-0.183843	-0.13637	-0.393325	-0.375746	-0.392344	-0.144912	-0.1544	-0.165753	-0.0558642	-0.289414	-0.272278	-0.21358	-0.180726	-0.141055	0.0968226	-0.00283443	0.16877	0.1623	0.16025	0.145777	0.22101	0.114054	0.198272	0.188917	0.128821	0.109761	-0.178379
T8_M_2	-0.425827	-0.525936	-0.501963	-0.421825	-0.356084	-0.393308	-0.451634	-0.488088	-0.480032	-0.398966	-0.338583	-0.345344	-0.426851	-0.390295	-0.435511	-0.358233	-0.35346	-0.333249	-0.320183	-0.341895	-0.343784	-0.370875	-0.369339	-0.329349	-0.284639	-0.347456	-0.29438	-0.28762	-0.22884	-0.243913	-0.208285	-0.263219	-0.2599	-0.238248	-0.177803	-0.190689	0.0177698	-0.00747407	-0.0323859	0.0288592	0.0427835	0.0520742	0.0744519	0.0625584	0.0764407	-0.0265246	0.0380738	-0.0113626	-0.0751779
T8_M_3	-0.403988	-0.523731	-0.478233	-0.414863	-0.374234	-0.412079	-0.465375	-0.496002	-0.499298	-0.410827	-0.352505	-0.384578	-0.346799	-0.33516	-0.343227	-0.308566	-0.287629	-0.281185	-0.268723	-0.335646	-0.29223	-0.302469	-0.305663	-0.274491	-0.300604	-0.364637	-0.324379	-0.247144	-0.219603	-0.230515	-0.213896	-0.282452	-0.282746	-0.250246	-0.191806	-0.176312	0.0146515	-0.0267156	0.00956614	0.0682615	0.0626605	0.0640097	0.0886335	0.0252952	0.0674059	0.0456428	0.054729	0.0113432	-0.0630946
T8_6m_male	-0.396758	-0.487417	-0.453141	-0.413677	-0.395509	-0.418913	-0.464114	-0.481163	-0.501112	-0.404628	-0.372522	-0.380499	-0.294841	-0.301792	-0.266829	-0.259427	-0.260626	-0.247838	-0.246447	-0.32962	-0.285022	-0.244304	-0.259228	-0.258074	-0.259694	-0.321605	-0.307267	-0.235586	-0.221904	-0.252455	-0.21645	-0.287805	-0.287572	-0.206302	-0.186064	-0.190115	0.0680287	0.0316499	0.0931887	0.0974244	0.110185	0.104812	0.129856	0.0580507	0.079652	0.0999551	0.112949	0.0467792	-0.0767608
T8_20m_male	-0.233006	-0.421224	-0.357974	-0.339039	-0.365431	-0.356588	-0.376694	-0.35972	-0.430396	-0.433913	-0.362313	-0.341249	-0.1698	-0.184714	-0.208148	-0.187798	-0.111901	-0.0538783	-0.112508	-0.182669	-0.13682	-0.16669	-0.155799	-0.0667253	-0.279227	-0.320641	-0.320175	-0.159964	-0.168314	-0.166339	-0.117523	-0.268147	-0.248586	-0.267289	-0.201582	-0.0868369	0.0666275	-0.0352084	0.0514218	0.0291755	0.0960244	0.127729	0.0731587	0.0243774	0.0912833	0.0563244	0.0368465	0.0527218	-0.186101
T4_F_1	-0.316842	-0.287233	-0.309613	-0.223796	-0.0580686	-0.102173	-0.174137	-0.32404	-0.145641	-0.115471	-0.048695	-0.0522639	-0.378199	-0.432877	-0.400527	-0.367831	-0.402152	-0.4287	-0.430693	-0.347434	-0.454482	-0.450511	-0.432507	-0.436142	0.0226262	-0.231914	-0.0829857	-0.430594	-0.267359	-0.350211	-0.374848	-0.22666	-0.192155	-0.247655	-0.124591	-0.17931	-0.177921	-0.123754	-0.293615	-0.14443	-0.127771	-0.0707592	-0.158557	-0.0702822	-0.204647	-0.265017	-0.10192	-0.17657	0.171761
T4_F_2	-0.288993	-0.354635	-0.346864	-0.291174	-0.220906	-0.259072	-0.323905	-0.4546	-0.430866	-0.134007	-0.205464	-0.231178	-0.3464	-0.357283	-0.193783	-0.30236	-0.330401	-0.347565	-0.356749	-0.443403	-0.34492	-0.22033	-0.284704	-0.361868	-0.212495	-0.229998	-0.268634	-0.251163	-0.256941	-0.336489	-0.308611	-0.302946	-0.327101	-0.118725	-0.207392	-0.2355	-0.136336	-0.145202	0.0746935	0.0129381	-0.0769463	-0.0956842	-0.0259337	-0.162701	-0.146919	0.101259	-0.0436643	-0.137945	-0.0725051
T4_F_3	-0.410213	-0.371027	-0.404443	-0.298635	-0.249761	-0.273662	-0.356347	-0.464547	-0.393255	-0.217712	-0.230994	-0.254991	-0.356139	-0.357754	-0.274351	-0.315727	-0.365449	-0.364509	-0.379344	-0.423488	-0.388235	-0.284487	-0.308274	-0.370453	-0.205531	-0.246742	-0.221643	-0.313415	-0.305851	-0.32038	-0.367937	-0.301072	-0.364618	-0.167888	-0.236491	-0.262072	-0.0268548	-0.029075	-0.00349596	-0.00972752	-0.0480969	-0.0487997	-0.0575916	-0.121045	-0.124546	-0.00533031	0.000218557	-0.0906491	-0.0230195
T4_2m_female	-0.359799	-0.420372	-0.414228	-0.319465	-0.356535	-0.384507	-0.42101	-0.487636	-0.491517	-0.276458	-0.360519	-0.372495	-0.297003	-0.266755	-0.196318	-0.218805	-0.2682	-0.278136	-0.258679	-0.36472	-0.250154	-0.140333	-0.20157	-0.277551	-0.286723	-0.263099	-0.288562	-0.134861	-0.196732	-0.214034	-0.235078	-0.279879	-0.326205	-0.0837788	-0.207477	-0.251345	0.00184749	-0.00811265	0.116202	0.140695	0.0393767	-0.0186811	0.0583292	-0.0666234	-0.0156964	0.183469	0.0675753	-0.0367706	-0.109721
T4_6m_female	-0.284024	-0.411158	-0.371193	-0.326501	-0.259463	-0.287245	-0.300464	-0.376146	-0.353904	-0.296706	-0.239097	-0.251232	-0.322642	-0.335257	-0.307794	-0.331886	-0.306312	-0.306639	-0.273567	-0.30529	-0.312103	-0.329526	-0.334456	-0.296934	-0.168782	-0.313226	-0.293233	-0.302376	-0.217168	-0.25833	-0.249465	-0.270499	-0.21398	-0.251735	-0.159748	-0.161743	-0.123541	-0.120945	-0.09184	-0.0820999	-0.0288228	-0.0505278	-0.0372177	-0.0174096	-0.0758612	-0.0688	-0.0582126	-0.0968368	-0.0529045
T4_17m_female	-0.156535	-0.232321	-0.229149	-0.200877	-0.147689	-0.155459	-0.157762	-0.186731	-0.179001	-0.231234	-0.144852	-0.157861	-0.112122	-0.135136	-0.150825	-0.145857	-0.0821311	-0.0544464	-0.119817	-0.083419	-0.110975	-0.179735	-0.179764	-0.068518	-0.070592	-0.163488	-0.147252	-0.1521	-0.0997937	-0.0732025	-0.0935972	-0.13811	-0.0833	-0.196771	-0.0981069	-0.0453903	-0.0929152	-0.118032	-0.155798	-0.154874	-0.0433805	0.00198322	-0.110827	-0.0401638	-0.0712112	-0.143668	-0.123276	-0.059669	-0.119908
T4_M_1	-0.276437	-0.450018	-0.399965	-0.348615	-0.222528	-0.273909	-0.342762	-0.415212	-0.377181	-0.268304	-0.201154	-0.19256	-0.400248	-0.415233	-0.369911	-0.369411	-0.344344	-0.346688	-0.278579	-0.333728	-0.357052	-0.389835	-0.390021	-0.350918	-0.23384	-0.371045	-0.311016	-0.339724	-0.21882	-0.290766	-0.18298	-0.228794	-0.14781	-0.265765	-0.125383	-0.15212	-0.10379	-0.0809241	-0.0828081	0.0451065	0.0688441	0.0707811	0.10832	0.156261	0.0516685	-0.0438469	0.0150539	-0.0113084	0.0525935
T4_M_2	-0.345656	-0.45016	-0.412488	-0.317034	-0.196564	-0.225976	-0.285583	-0.364051	-0.336339	-0.287801	-0.173953	-0.191192	-0.422872	-0.42822	-0.477519	-0.418386	-0.391362	-0.371776	-0.33873	-0.330317	-0.40241	-0.466767	-0.452543	-0.3728	-0.23612	-0.374587	-0.293066	-0.422161	-0.274168	-0.328906	-0.264662	-0.298019	-0.238404	-0.346394	-0.193868	-0.182332	-0.0779704	-0.102384	-0.183601	-0.0998785	-0.0164509	0.0179688	-0.00391735	0.0304926	-0.00281537	-0.183242	-0.0666456	-0.082658	-0.0247424
T4_M_3	-0.250089	-0.451648	-0.37271	-0.31174	-0.276587	-0.30709	-0.346846	-0.39596	-0.475228	-0.302134	-0.243233	-0.264778	-0.285939	-0.309895	-0.328448	-0.285727	-0.242152	-0.20721	-0.202891	-0.34041	-0.274889	-0.248058	-0.273083	-0.234729	-0.345625	-0.396453	-0.387313	-0.265767	-0.238263	-0.261233	-0.160197	-0.341047	-0.297115	-0.26424	-0.213772	-0.189718	0.0259886	-0.0949123	0.0539276	0.0709049	0.0774604	0.0620527	0.112841	0.0307293	0.0861551	0.055887	0.0568092	-0.0173702	-0.147171
T4_2m_male	-0.363585	-0.391891	-0.40556	-0.289746	-0.385819	-0.398063	-0.397229	-0.47806	-0.498013	-0.201171	-0.355095	-0.392469	-0.262901	-0.219808	-0.113725	-0.1678	-0.238099	-0.252909	-0.210966	-0.323369	-0.177414	-0.00671846	-0.100137	-0.228786	-0.309659	-0.245256	-0.30274	-0.0895396	-0.234415	-0.190333	-0.253222	-0.265579	-0.357093	0.0464032	-0.243428	-0.29468	0.00598094	-0.0216809	0.17087	0.148067	0.00143809	-0.057717	0.0319681	-0.0989823	-0.033246	0.28065	0.0935511	-0.0377673	-0.147967
T4_6m_male	-0.337197	-0.39834	-0.382759	-0.301955	-0.230872	-0.273828	-0.333854	-0.415212	-0.353789	-0.250705	-0.198365	-0.222458	-0.334663	-0.340522	-0.2969	-0.30726	-0.32607	-0.346947	-0.293369	-0.335023	-0.332382	-0.309734	-0.323729	-0.331825	-0.150498	-0.297627	-0.226384	-0.319696	-0.221688	-0.302508	-0.250705	-0.245342	-0.241107	-0.227358	-0.150597	-0.198802	-0.0916091	-0.0663784	-0.0730124	-0.0122304	-0.0285261	-0.0379924	0.00597238	-0.0177811	-0.0476426	-0.0728947	0.0199705	-0.0788682	0.0354413
T4_6m_male	-0.355507	-0.443682	-0.411039	-0.363854	-0.247151	-0.283682	-0.361108	-0.417024	-0.360375	-0.294546	-0.213455	-0.21938	-0.348703	-0.356077	-0.328936	-0.350611	-0.343816	-0.330671	-0.30468	-0.313446	-0.344979	-0.361408	-0.361621	-0.342149	-0.139339	-0.289286	-0.221491	-0.344504	-0.231016	-0.28487	-0.246991	-0.243187	-0.200944	-0.257196	-0.12605	-0.150394	-0.0729175	-0.0362359	-0.0779629	-0.0439557	-0.00624663	0.0364637	0.0120246	0.0427559	-0.0123574	-0.0932649	0.00674825	-0.0419388	0.0218221
T4_20m_male	-0.216501	-0.329159	-0.303156	-0.272436	-0.170375	-0.194533	-0.241235	-0.294634	-0.248455	-0.26931	-0.148943	-0.137682	-0.286412	-0.305698	-0.304669	-0.300317	-0.249868	-0.209097	-0.258812	-0.243359	-0.318358	-0.355675	-0.339841	-0.241722	-0.135488	-0.267937	-0.210308	-0.316161	-0.194851	-0.265237	-0.180922	-0.210029	-0.143469	-0.290138	-0.115869	-0.0971662	-0.0724758	-0.0870102	-0.120222	-0.0816427	0.00791212	0.0644664	-0.0242151	0.0534356	-0.0454718	-0.147452	-0.0464123	-0.063058	0.0205762
Treg_F_1	-0.222346	-0.349276	-0.297957	-0.225293	-0.234259	-0.270054	-0.269029	-0.358094	-0.384059	-0.273816	-0.229853	-0.25547	-0.224357	-0.24209	-0.21597	-0.221167	-0.182718	-0.151722	-0.205206	-0.309475	-0.217255	-0.194986	-0.221681	-0.196528	-0.230106	-0.311942	-0.31751	-0.163883	-0.168786	-0.199693	-0.157779	-0.279532	-0.196583	-0.236852	-0.174291	-0.169244	-0.0112866	-0.0529528	0.0411186	0.0817211	0.0736078	0.0700434	0.0683503	0.0296084	0.00990167	0.0708158	0.0353275	0.0165884	-0.053671
Treg_F_2	-0.350164	-0.299331	-0.349736	-0.215094	-0.224226	-0.238631	-0.27392	-0.368566	-0.345155	-0.18349	-0.212879	-0.257172	-0.285768	-0.264975	-0.221958	-0.250362	-0.274749	-0.282745	-0.336783	-0.340468	-0.285119	-0.208026	-0.243719	-0.29591	-0.180794	-0.18755	-0.217049	-0.213587	-0.234168	-0.237471	-0.321515	-0.28547	-0.343443	-0.15158	-0.245178	-0.254977	-0.00217193	-0.0453808	0.0191404	-0.0289872	-0.0871649	-0.0784984	-0.0968094	-0.190318	-0.147268	0.00330044	-0.0446283	-0.0961759	-0.0738152
Treg_F_3	-0.356133	-0.317893	-0.331413	-0.242503	-0.265326	-0.261596	-0.302139	-0.385538	-0.395138	-0.230279	-0.25691	-0.293919	-0.251535	-0.237735	-0.179969	-0.21686	-0.247541	-0.233893	-0.297385	-0.338456	-0.273045	-0.170453	-0.196298	-0.246279	-0.173994	-0.16228	-0.174392	-0.163302	-0.189504	-0.204289	-0.280809	-0.260351	-0.315345	-0.108704	-0.207709	-0.199905	0.0457358	-0.0279721	0.0812328	-0.0332798	-0.0403847	-0.0482367	-0.0507754	-0.186462	-0.103389	0.0700768	-0.0039912	-0.0442919	-0.109615
Treg_2m_female	-0.307373	-0.390573	-0.35415	-0.280873	-0.300733	-0.3142	-0.349205	-0.402281	-0.37328	-0.297214	-0.306672	-0.338477	-0.273841	-0.268697	-0.274293	-0.25051	-0.213396	-0.210587	-0.274845	-0.318316	-0.25339	-0.230367	-0.277841	-0.26958	-0.207907	-0.289619	-0.287343	-0.192925	-0.197878	-0.204475	-0.21384	-0.287161	-0.247889	-0.182137	-0.216299	-0.207216	-0.0372796	-0.0604013	-0.0245849	0.00740497	-0.00207774	-0.022954	-0.0241427	-0.0584339	-0.0420778	0.00174674	-0.0200667	-0.044368	-0.083189
Treg_6m_female	-0.200525	-0.346026	-0.31076	-0.271509	-0.2016	-0.210364	-0.24796	-0.273104	-0.276348	-0.282315	-0.213329	-0.175423	-0.237323	-0.254634	-0.244224	-0.276499	-0.171869	-0.154574	-0.189121	-0.194024	-0.232096	-0.27312	-0.280632	-0.178543	-0.137189	-0.271072	-0.254749	-0.290863	-0.16379	-0.208244	-0.161528	-0.220883	-0.132556	-0.263608	-0.124095	-0.0851991	-0.0858317	-0.104082	-0.0939899	-0.0898859	0.0200509	0.0273897	-0.0156936	0.0580467	-0.00598128	-0.0878989	-0.0515102	-0.0375121	-0.0379199
Treg_17m_female	-0.152056	-0.21194	-0.223595	-0.18604	-0.172682	-0.160205	-0.152367	-0.156667	-0.165562	-0.233671	-0.182378	-0.196495	-0.0519596	-0.0445872	-0.109539	-0.095615	-0.00609986	0.0231505	-0.0685205	-0.0128036	-0.0141595	-0.108008	-0.0972346	-0.0135033	-0.0620772	-0.0848175	-0.0820745	-0.0918588	-0.0555477	-0.00166906	-0.0226394	-0.0836372	-0.0406131	-0.150355	-0.0800812	-0.0200583	-0.0446414	-0.075777	-0.140953	-0.135812	-0.0356773	0.00226201	-0.108591	-0.0406728	-0.053284	-0.144417	-0.13832	-0.0294374	-0.127092
Treg_M_1	-0.289325	-0.381197	-0.375025	-0.271882	-0.199096	-0.21236	-0.248965	-0.296127	-0.263696	-0.29926	-0.192854	-0.192055	-0.331789	-0.338303	-0.394454	-0.332868	-0.261387	-0.228356	-0.279515	-0.207511	-0.311519	-0.365583	-0.353496	-0.254236	-0.181827	-0.317306	-0.251953	-0.313433	-0.203357	-0.197844	-0.176329	-0.221581	-0.144967	-0.308984	-0.177457	-0.14214	-0.0297682	-0.0761264	-0.183449	-0.108908	0.0128786	0.052302	-0.0407321	0.0776705	0.00252597	-0.175522	-0.0811422	-0.0400097	-0.0252881
Treg_M_2	-0.294503	-0.360096	-0.372881	-0.278891	-0.15956	-0.184426	-0.230696	-0.274874	-0.194225	-0.278136	-0.165817	-0.159167	-0.354905	-0.33928	-0.40283	-0.354221	-0.300457	-0.277644	-0.288948	-0.182522	-0.309485	-0.418709	-0.389635	-0.283259	-0.116265	-0.279792	-0.181877	-0.364636	-0.216203	-0.2196	-0.214851	-0.19659	-0.110169	-0.301961	-0.14139	-0.133329	-0.0831927	-0.0455068	-0.23306	-0.132751	-0.0242383	0.0266707	-0.061353	0.0939673	-0.012235	-0.244451	-0.0857378	-0.0545259	0.0422175
Treg_M_3	-0.308041	-0.291425	-0.333382	-0.22406	-0.234201	-0.265888	-0.307942	-0.399108	-0.365025	-0.135736	-0.232698	-0.26377	-0.274075	-0.264453	-0.0795303	-0.238138	-0.260805	-0.254128	-0.302257	-0.348256	-0.277735	-0.103582	-0.175261	-0.2748	-0.181944	-0.1733	-0.232947	-0.176068	-0.231532	-0.254939	-0.306242	-0.264139	-0.331112	-0.0771278	-0.216084	-0.264959	-0.035334	-0.0568519	0.138132	-0.00629288	-0.0455074	-0.054499	-0.0584631	-0.13658	-0.136192	0.165656	0.00807647	-0.0773849	-0.0872631
Treg_2m_male	-0.330294	-0.410725	-0.398065	-0.277327	-0.363252	-0.373025	-0.364754	-0.44047	-0.463609	-0.268659	-0.333274	-0.38546	-0.274986	-0.251316	-0.203937	-0.203385	-0.248242	-0.261647	-0.227642	-0.306119	-0.202929	-0.121202	-0.167622	-0.236832	-0.260002	-0.27437	-0.292493	-0.11564	-0.198884	-0.163107	-0.2093	-0.262093	-0.297683	-0.0779423	-0.206121	-0.241939	-0.0131643	-0.0384628	0.0670777	0.0947445	-0.00395833	-0.0562132	0.0203191	-0.0893244	-0.0186289	0.150287	0.0339266	-0.0361787	-0.126103
Treg_6m_male	-0.331356	-0.382725	-0.380697	-0.326821	-0.253418	-0.279987	-0.334328	-0.394353	-0.350984	-0.274815	-0.233527	-0.253349	-0.294501	-0.274842	-0.244258	-0.257189	-0.253433	-0.280345	-0.260774	-0.280498	-0.274716	-0.248255	-0.276472	-0.272285	-0.0984623	-0.202052	-0.152952	-0.236505	-0.167958	-0.219117	-0.214128	-0.18213	-0.171322	-0.140897	-0.107375	-0.14016	-0.0209391	-0.0265177	-0.0294292	-0.027365	-0.0273542	-0.0237678	0.00980927	-0.013634	-0.0469106	-0.0370108	0.00828754	-0.0781307	0.0132221
Treg_20m_male	-0.257419	-0.346403	-0.350874	-0.29589	-0.200711	-0.206013	-0.264592	-0.298535	-0.248789	-0.278433	-0.21096	-0.180429	-0.27502	-0.273402	-0.26706	-0.30128	-0.22532	-0.225228	-0.259329	-0.1936	-0.256283	-0.320294	-0.317546	-0.237998	-0.0726151	-0.190046	-0.135841	-0.293126	-0.150253	-0.191822	-0.175469	-0.184354	-0.0946543	-0.225073	-0.117253	-0.0903018	-0.101152	-0.0842786	-0.159429	-0.155801	-0.0440494	0.00244079	-0.0965167	-0.0109956	-0.0840163	-0.187822	-0.129452	-0.0991012	0.0210172
NKT_F_1	-0.160252	-0.232654	-0.241834	-0.117822	-0.201838	-0.199472	-0.172598	-0.274607	-0.299889	-0.178795	-0.214049	-0.229356	-0.132338	-0.16246	-0.130255	-0.137723	-0.113687	-0.104476	-0.19262	-0.238651	-0.152589	-0.0912653	-0.119507	-0.135043	-0.200269	-0.201237	-0.249579	-0.0680967	-0.150194	-0.134002	-0.171509	-0.237908	-0.238226	-0.164519	-0.181106	-0.163088	-0.147343	-0.211505	-0.0511303	-0.0952026	-0.139368	-0.129684	-0.171196	-0.247558	-0.200855	-0.029991	-0.134552	-0.156186	-0.205705
NKT_F_2	-0.251023	-0.113721	-0.197299	-0.0764743	-0.0293483	-0.0415808	-0.0415466	-0.204506	-0.0381311	-0.0329185	-0.024451	-0.0403183	-0.242857	-0.237768	-0.263274	-0.2279	-0.2648	-0.288471	-0.377225	-0.241789	-0.308631	-0.290997	-0.286827	-0.322845	0.089026	-0.0274364	0.0484289	-0.22085	-0.178256	-0.19438	-0.270954	-0.123363	-0.111724	-0.123728	-0.0818451	-0.128089	-0.264985	-0.175295	-0.332762	-0.265545	-0.287538	-0.221905	-0.337599	-0.279185	-0.351695	-0.34058	-0.259025	-0.302613	0.0366081
NKT_F_3	-0.185156	-0.227935	-0.230048	-0.144383	-0.255803	-0.266374	-0.225451	-0.331412	-0.387216	-0.132457	-0.252527	-0.291848	-0.124798	-0.106897	0.0492611	-0.104306	-0.0942913	-0.102663	-0.155936	-0.270034	-0.0977126	0.0506095	-0.044986	-0.110503	-0.243305	-0.115967	-0.240544	0.00698425	-0.131709	-0.134543	-0.1299	-0.235884	-0.302382	-0.0277754	-0.193597	-0.165088	-0.119711	-0.178465	0.177475	-0.039851	-0.110261	-0.140658	-0.0899057	-0.286948	-0.176115	0.199088	-0.0865471	-0.122662	-0.301421
NKT_2m_female	-0.229308	-0.256282	-0.265689	-0.154811	-0.148465	-0.193046	-0.170552	-0.282332	-0.204673	-0.197486	-0.17239	-0.173587	-0.213883	-0.21941	-0.22477	-0.211871	-0.208625	-0.225085	-0.25156	-0.225588	-0.224763	-0.256786	-0.256993	-0.241621	-0.0633973	-0.169967	-0.136098	-0.170291	-0.163099	-0.193093	-0.190811	-0.174439	-0.123269	-0.179722	-0.102715	-0.124368	-0.236801	-0.184679	-0.197089	-0.129482	-0.16132	-0.143398	-0.18429	-0.158869	-0.218083	-0.19054	-0.186745	-0.203934	-0.0653051
NKT_6m_female	-0.171565	-0.241727	-0.244538	-0.161948	-0.123244	-0.12281	-0.104868	-0.190311	-0.159134	-0.192603	-0.121601	-0.13414	-0.17044	-0.164729	-0.197175	-0.211463	-0.136694	-0.147027	-0.180992	-0.128725	-0.165696	-0.241791	-0.24039	-0.169747	-0.0317601	-0.16238	-0.125215	-0.194608	-0.116812	-0.128352	-0.123164	-0.136044	-0.0557691	-0.207842	-0.0727068	-0.0679695	-0.238646	-0.222685	-0.252386	-0.221227	-0.155504	-0.119599	-0.217468	-0.135295	-0.201171	-0.252166	-0.244648	-0.189164	-0.0642867
NKT_17m_female	-0.140237	-0.223954	-0.227664	-0.1606	-0.100715	-0.091439	-0.101749	-0.172977	-0.131551	-0.184237	-0.0962764	-0.0940132	-0.161774	-0.184884	-0.215565	-0.215212	-0.146525	-0.140177	-0.196657	-0.122313	-0.178733	-0.267148	-0.253937	-0.162294	0.0219632	-0.106468	-0.0589024	-0.18867	-0.105249	-0.0905629	-0.0821883	-0.0829422	0.00204107	-0.195731	-0.024057	0.00875002	-0.229764	-0.191898	-0.266614	-0.227982	-0.135896	-0.0742261	-0.187936	-0.0924503	-0.177851	-0.28501	-0.224686	-0.189015	-0.0396215
NKT_M_1	-0.24733	-0.277073	-0.296896	-0.167858	-0.18649	-0.20371	-0.1722	-0.264627	-0.237858	-0.208478	-0.190556	-0.21335	-0.231504	-0.23994	-0.287882	-0.228662	-0.195355	-0.185754	-0.238163	-0.209218	-0.204628	-0.2342	-0.248055	-0.228274	-0.16126	-0.225376	-0.191578	-0.177793	-0.17437	-0.151903	-0.143886	-0.18696	-0.174243	-0.196125	-0.165223	-0.155913	-0.188812	-0.214895	-0.226704	-0.176601	-0.177753	-0.137648	-0.207945	-0.16033	-0.185642	-0.184859	-0.204053	-0.193405	-0.16718
NKT_M_2	-0.180524	-0.277077	-0.28034	-0.18125	-0.0769667	-0.100816	-0.0882074	-0.203756	-0.106045	-0.175564	-0.0965096	-0.0888008	-0.274631	-0.268851	-0.326231	-0.282145	-0.214001	-0.23417	-0.239713	-0.128754	-0.235704	-0.364331	-0.341188	-0.252495	-0.0409319	-0.180958	-0.10358	-0.24973	-0.147188	-0.152747	-0.116761	-0.0931936	0.0366845	-0.238009	-0.0412052	-0.0506652	-0.279478	-0.194549	-0.346059	-0.21614	-0.138335	-0.0755264	-0.169353	0.0067029	-0.159345	-0.342475	-0.224092	-0.17097	0.0280556
NKT_M_3	-0.195609	-0.229579	-0.247085	-0.115112	-0.114565	-0.137957	-0.0775732	-0.252626	-0.158691	-0.140745	-0.120488	-0.131871	-0.246436	-0.247221	-0.256888	-0.247966	-0.217298	-0.248423	-0.287126	-0.245063	-0.244248	-0.291898	-0.285127	-0.271482	-0.0339536	-0.170002	-0.132526	-0.185382	-0.133904	-0.182257	-0.168559	-0.150904	-0.0597779	-0.19274	-0.0851132	-0.106355	-0.331984	-0.259751	-0.291495	-0.213031	-0.197215	-0.190181	-0.198695	-0.166378	-0.268	-0.266153	-0.21223	-0.22881	-0.0561146
NKT_2m_male	-0.266715	-0.244171	-0.292362	-0.163585	-0.253921	-0.23739	-0.22636	-0.365153	-0.304134	-0.105736	-0.236321	-0.271953	-0.207767	-0.184377	-0.0867635	-0.132276	-0.195685	-0.243549	-0.25352	-0.253528	-0.171696	-0.0414601	-0.103691	-0.222746	-0.0849102	-0.0783695	-0.118707	-0.0315893	-0.153267	-0.124114	-0.188764	-0.138142	-0.210264	0.0547094	-0.121017	-0.189291	-0.192931	-0.178543	-0.0452222	-0.0652648	-0.194842	-0.209293	-0.175259	-0.251332	-0.249685	0.0640266	-0.101906	-0.228711	-0.123416
NKT_6m_male	-0.183573	-0.202776	-0.228937	-0.1335	-0.0780547	-0.123742	-0.115285	-0.234883	-0.14467	-0.106732	-0.0903517	-0.107499	-0.204646	-0.193312	-0.168337	-0.194976	-0.202823	-0.240288	-0.220817	-0.186673	-0.183746	-0.226424	-0.220436	-0.237691	0.0129698	-0.119304	-0.0973774	-0.191239	-0.129613	-0.180949	-0.150104	-0.108133	-0.0418144	-0.142533	-0.0373961	-0.101548	-0.28451	-0.179678	-0.226043	-0.158249	-0.166424	-0.153053	-0.178733	-0.117572	-0.210571	-0.191843	-0.157141	-0.195477	-0.0056381
NKT_20m_male	-0.184518	-0.201742	-0.222646	-0.110566	-0.0840245	-0.0976089	-0.0696388	-0.16964	-0.101234	-0.13225	-0.0913379	-0.0880519	-0.198663	-0.19036	-0.223682	-0.198089	-0.177184	-0.210343	-0.224208	-0.135757	-0.194131	-0.249061	-0.251174	-0.208552	-0.00832392	-0.12778	-0.0622772	-0.224812	-0.158877	-0.152687	-0.17196	-0.12524	-0.0922465	-0.174981	-0.0861697	-0.0971104	-0.298829	-0.238301	-0.308951	-0.282957	-0.245889	-0.220404	-0.271217	-0.196983	-0.27045	-0.312681	-0.288623	-0.282973	-0.058014
Tgd_F_1	-0.179765	-0.183852	-0.203585	-0.120134	-0.077866	-0.0931894	-0.0805594	-0.255988	-0.158673	-0.0776231	-0.0698835	-0.0646713	-0.323856	-0.358757	-0.304753	-0.312486	-0.318237	-0.335955	-0.396411	-0.375323	-0.358331	-0.323533	-0.33547	-0.339323	-0.0613004	-0.205303	-0.175539	-0.266095	-0.223875	-0.259147	-0.335952	-0.272995	-0.235776	-0.20546	-0.148086	-0.174891	-0.308924	-0.301989	-0.26266	-0.209064	-0.24921	-0.216902	-0.262316	-0.298799	-0.31757	-0.199617	-0.226342	-0.263425	-0.0209023
Tgd_F_2	-0.265449	-0.0916496	-0.185698	-0.0334648	0.0057055	-0.0160759	0.00201383	-0.128568	-0.0155253	0.0163672	0.0230905	-0.00368725	-0.325974	-0.299848	-0.324447	-0.271644	-0.340589	-0.367631	-0.407626	-0.291018	-0.328612	-0.32136	-0.306545	-0.350385	0.0115035	-0.0914747	-0.0266981	-0.28028	-0.261356	-0.235247	-0.385183	-0.20588	-0.233779	-0.154926	-0.170101	-0.20752	-0.260175	-0.215678	-0.355619	-0.282043	-0.332046	-0.273441	-0.398485	-0.353793	-0.393118	-0.353334	-0.286538	-0.296237	0.0127995
Tgd_F_3	-0.220707	-0.0951625	-0.177765	-0.0756621	-0.0519159	-0.0594691	-0.0934322	-0.216033	-0.117723	0.0587588	-0.0510433	-0.0634933	-0.286563	-0.265308	-0.0705035	-0.23398	-0.289119	-0.320547	-0.362251	-0.312744	-0.300114	-0.137278	-0.197389	-0.30381	-0.0309449	-0.0408217	-0.0629733	-0.18627	-0.203726	-0.239839	-0.360754	-0.189628	-0.252639	-0.00708737	-0.146891	-0.210302	-0.232583	-0.178203	-0.0826585	-0.184534	-0.258479	-0.215922	-0.322309	-0.316278	-0.370373	-0.0362254	-0.185761	-0.250735	-0.0285895
Tgd_2m_female	-0.265008	-0.292536	-0.298787	-0.169505	-0.2655	-0.272982	-0.250968	-0.285869	-0.284543	-0.268123	-0.268076	-0.272585	-0.22127	-0.199826	-0.218818	-0.162491	-0.180669	-0.189151	-0.20931	-0.215186	-0.152306	-0.158676	-0.177196	-0.147993	-0.196603	-0.255318	-0.257391	-0.142028	-0.177085	-0.168046	-0.245788	-0.281954	-0.272692	-0.190207	-0.222709	-0.223259	-0.0881825	-0.121839	-0.105752	-0.0640751	-0.106208	-0.139956	-0.131569	-0.190056	-0.125324	-0.0523669	-0.110251	-0.107241	-0.187485
Tgd_6m_female	-0.176822	-0.273683	-0.271073	-0.217044	-0.0947231	-0.121019	-0.151803	-0.218383	-0.158114	-0.187797	-0.0993163	-0.0859526	-0.304348	-0.318344	-0.31109	-0.321398	-0.247047	-0.254577	-0.27372	-0.221342	-0.28933	-0.355718	-0.351438	-0.266792	-0.0592824	-0.244622	-0.194301	-0.33014	-0.200099	-0.236293	-0.263154	-0.230319	-0.135002	-0.266992	-0.111251	-0.0889264	-0.256148	-0.234486	-0.280362	-0.215731	-0.13782	-0.124044	-0.189211	-0.0899225	-0.186337	-0.259179	-0.204108	-0.21307	-0.00436974
Tgd_17m_female	-0.158059	-0.215349	-0.228629	-0.174387	-0.140888	-0.146549	-0.14169	-0.161938	-0.137093	-0.242117	-0.141801	-0.113814	-0.185994	-0.187723	-0.250814	-0.19823	-0.120587	-0.0989814	-0.203392	-0.131917	-0.183426	-0.257962	-0.244132	-0.127997	-0.0236523	-0.196225	-0.147096	-0.238702	-0.152279	-0.146001	-0.199157	-0.199885	-0.132096	-0.234942	-0.140748	-0.086796	-0.140559	-0.153979	-0.232703	-0.202659	-0.0970472	-0.0426022	-0.171785	-0.0901517	-0.118433	-0.230452	-0.175122	-0.103473	-0.0460312
Tgd_M_1	-0.208548	-0.161652	-0.216856	-0.074948	0.026376	0.0206402	0.0228336	-0.0918275	0.0272705	-0.0614777	0.043251	0.042066	-0.36794	-0.359762	-0.419174	-0.337976	-0.346206	-0.358643	-0.363856	-0.188928	-0.3334	-0.43565	-0.392393	-0.340882	0.0227894	-0.185077	-0.077327	-0.348495	-0.205498	-0.234597	-0.292173	-0.139491	-0.0931618	-0.260218	-0.109268	-0.142538	-0.305314	-0.243293	-0.4583	-0.328316	-0.269776	-0.201245	-0.32692	-0.162871	-0.284012	-0.444939	-0.299232	-0.253047	0.0655441
Tgd_M_2	-0.179118	-0.319861	-0.305704	-0.205958	-0.111462	-0.131185	-0.13683	-0.217332	-0.188571	-0.196938	-0.104742	-0.0905428	-0.368912	-0.391799	-0.444695	-0.379453	-0.307655	-0.281776	-0.2765	-0.242075	-0.334033	-0.418899	-0.401577	-0.289204	-0.191981	-0.376222	-0.298225	-0.371326	-0.235946	-0.255123	-0.241314	-0.284223	-0.182527	-0.355169	-0.178064	-0.149724	-0.251846	-0.279025	-0.323106	-0.210827	-0.127584	-0.0933183	-0.16645	-0.0455664	-0.136799	-0.278231	-0.219873	-0.168678	-0.0793989
Tgd_M_3	-0.178659	-0.230842	-0.241326	-0.155363	-0.0865716	-0.127675	-0.136091	-0.30711	-0.178549	-0.0796678	-0.0846754	-0.0745625	-0.369457	-0.416823	-0.354799	-0.353907	-0.369327	-0.376322	-0.399808	-0.380872	-0.389665	-0.351798	-0.364894	-0.38927	-0.0668221	-0.266048	-0.212581	-0.287765	-0.22919	-0.320097	-0.314223	-0.247594	-0.222602	-0.184905	-0.14611	-0.188333	-0.297186	-0.270204	-0.253285	-0.15383	-0.213511	-0.171513	-0.191868	-0.177621	-0.264542	-0.173638	-0.177173	-0.239971	-0.0330206
Tgd_2m_male	-0.267951	-0.231978	-0.271799	-0.160615	-0.15062	-0.149718	-0.177663	-0.287714	-0.182313	-0.113083	-0.113806	-0.137104	-0.330748	-0.30396	-0.246021	-0.25284	-0.342948	-0.358821	-0.333809	-0.298194	-0.298137	-0.232662	-0.257382	-0.333712	-0.0381851	-0.172221	-0.119249	-0.221335	-0.201785	-0.234214	-0.317601	-0.197975	-0.212987	-0.0967627	-0.114651	-0.181722	-0.195895	-0.147606	-0.185802	-0.105385	-0.185104	-0.184852	-0.187077	-0.189675	-0.228963	-0.117102	-0.129632	-0.229365	0.0172843
Tgd_6m_male	-0.251796	-0.282678	-0.304984	-0.185141	-0.182527	-0.190564	-0.209263	-0.330438	-0.266024	-0.139895	-0.168157	-0.187643	-0.316813	-0.31787	-0.244109	-0.265451	-0.318913	-0.346379	-0.295375	-0.326503	-0.283113	-0.244045	-0.264655	-0.320907	-0.110407	-0.229344	-0.215838	-0.2194	-0.183398	-0.267723	-0.292719	-0.229761	-0.242775	-0.12875	-0.162477	-0.193122	-0.189924	-0.191924	-0.12241	-0.0881983	-0.179879	-0.163675	-0.131548	-0.18265	-0.205803	-0.0589108	-0.109131	-0.170648	-0.0509958
Tgd_20m_male	-0.214003	-0.24547	-0.257944	-0.188542	-0.1086	-0.140578	-0.153829	-0.201103	-0.134039	-0.189437	-0.104965	-0.116223	-0.269877	-0.261917	-0.293885	-0.252627	-0.217777	-0.219662	-0.261348	-0.175047	-0.24226	-0.325165	-0.298875	-0.232271	-0.0508292	-0.209257	-0.136671	-0.291895	-0.208472	-0.214778	-0.248809	-0.187091	-0.13528	-0.238071	-0.128678	-0.105682	-0.205504	-0.177348	-0.280233	-0.207509	-0.134239	-0.113055	-0.183369	-0.102946	-0.180656	-0.262621	-0.195872	-0.175231	-0.0204606
[truncated: 83 more columns]

## Sheet: Figure3b
Figure 3b (and Suppl. Figure 2a) -Relative expression levels of male and female SDEGs in MFs from datasets A and B
# FPKM values were normalized by mean and standard deviation per gene (mean reduction followed by division by the standard deviation), for each dataset seperatly
# Genes are sorted by female-male fold change; SDEGs 1-26 are higher in females and 27-15 are highe in males
# Samples from dataset A (3 ages) are marked by age (2,6,17,20 months [m]); samples from dataset B are marked by replicate number 1-3 (all of age 6 weeks)
Gene	MF_F_1	MF_F_2	MF_F_3	MF_2m_female	MF_6m_female	MF_17m_female	MF_M_1	MF_M_2	MF_M_3	MF_2m_male	MF_6m_male	MF_20m_male
TMEM106A	1.3082	0.644389	0.64021	0.506781	0.77948	1.31837	-1.24925	-0.684215	-0.659337	-1.04408	-0.992069	-0.568483
FRMD8,MALAT1	1.39345	-0.0643944	0.525464	1.17151	0.824697	-0.108524	0.420114	-1.22271	-1.05192	0.0309016	-0.21963	-1.69896
LRG1,SEMA6B	1.076	0.929689	0.49722	0.740733	0.770348	1.1062	-1.10442	-0.182976	-1.21551	-0.448256	-0.883347	-1.28568
MS4A6D	0.260521	1.1375	1.16705	0.858653	1.32618	0.360064	-0.829081	-1.07051	-0.66548	-0.750501	-0.580062	-1.21433
DNASE2A,LOC100503676	1.67819	0.368306	0.0980501	0.361669	0.681049	1.13301	-0.206033	-0.727361	-1.21116	-1.7208	-0.0585977	-0.396329
AK172267	1.40639	-0.0200698	0.469768	0.193923	0.680081	1.39601	0.422441	-1.25477	-1.02375	-0.95355	-1.28082	-0.0356448
APOE	1.61517	0.750036	-0.622587	1.15838	1.2091	-0.494435	-0.201541	-0.44421	-1.09687	-0.164097	-0.372501	-1.33645
XDH	0.234668	0.873493	1.41588	0.376145	1.20789	0.882822	-0.661222	-0.881608	-0.981211	-0.442202	-0.579321	-1.44533
SEPP1	0.517537	0.570502	1.44602	0.755159	0.751492	1.03618	-0.521122	-0.911176	-1.10177	-0.513688	-0.530451	-1.49869
C4A,C4B	1.0557	0.616141	0.826987	0.733559	0.841579	0.989604	-0.955444	-0.172491	-1.37089	-0.524162	-0.563348	-1.47723
SAA3	1.11297	0.445647	1.06171	0.469129	0.0431727	1.74963	-0.565189	-0.981608	-1.07353	-0.828726	-0.677588	-0.755613
BST1	1.0968	0.218226	1.14177	0.198193	0.965932	1.20474	-1.32878	-0.415864	-0.712148	-1.26074	-0.122294	-0.985832
LY6E	1.39438	1.08171	-0.150324	0.078907	0.993004	1.38339	-0.798812	-0.935424	-0.591526	-0.917252	-0.955854	-0.582192
LRG1	1.00726	0.777106	0.715023	0.339816	0.890366	1.24534	-0.671928	-0.301779	-1.52568	-0.370049	-0.746579	-1.35889
PLTP	1.05646	0.630828	0.91369	0.612005	0.613455	1.28776	-0.847278	-0.43216	-1.32154	-0.767171	-0.384193	-1.36185
APOC2,APOC4	0.891955	0.838688	0.996223	1.33547	1.04063	-0.630676	-0.880641	-1.04302	-0.803205	0.109778	-0.965626	-0.889583
STXBP3A	0.120125	0.677781	1.58294	0.571801	1.1045	0.86453	-0.555672	-0.760823	-1.06435	-0.30273	-0.885022	-1.35307
TRF	0.866373	0.696125	1.13039	1.1105	0.934629	-0.989089	-1.09255	-0.720089	-0.880253	0.337748	-0.0528529	-1.34093
KLRA2	0.504007	0.739586	1.08233	-0.296093	1.12997	1.35461	-1.66885	-0.443944	-0.213132	-0.528522	-1.0978	-0.562159
TMEM176A	1.1941	0.775413	0.609804	0.741053	1.5331	-0.728909	-0.746384	-0.489794	-1.34314	-0.462624	0.0788123	-1.16143
TIMD4	1.3882	0.155127	0.922063	0.674651	0.731779	0.855151	-0.930688	-0.489127	-1.04557	0.260502	-1.13908	-1.383
CFB,MIR6972	0.871867	0.630624	1.11827	-0.0087899	0.0446339	1.92442	-1.28939	-0.519341	-0.812034	-0.601434	-0.610142	-0.748689
ANXA5,MIR7009	1.11079	0.282789	1.06671	0.364297	0.548302	1.24044	-0.225819	-1.09604	-1.13842	-0.132611	-0.314034	-1.70639
FCGR4	0.464362	1.48726	0.483585	0.0261927	0.210856	1.85108	-1.30275	-0.576082	-0.556371	-0.654675	-0.906933	-0.526522
FCGR2B	0.976473	0.801262	0.94168	0.868951	-0.0164008	1.481	-1.02588	-0.721751	-0.971788	-1.0673	-0.398102	-0.868145
PRTN3	0.459183	1.75079	-0.0693978	0.17162	0.867031	1.39564	-0.430581	-0.665779	-1.04422	-0.525521	-0.66017	-1.2486
CD24A,F830002L21RIK	-0.126677	-0.0816475	-1.79017	-1.35953	-0.382057	-0.699687	0.433091	0.358565	1.20683	0.306005	1.33484	0.800431
FABP5	-1.37027	-0.997291	-0.0363936	-0.215642	-0.97383	-0.523929	0.830374	0.471462	1.10212	0.414739	-0.515869	1.81453
DDX39	-1.2154	-0.00953645	-0.995229	0.43303	-1.36965	-1.15878	0.10786	0.675564	1.43674	0.98845	0.508378	0.598573
PGLYRP1	-0.557251	-0.213047	-1.64068	-1.06409	-0.796108	0.472382	0.889821	0.802506	0.71865	0.417552	-0.602458	1.57273
MIR7678,SLPI	-0.669778	-0.171181	-1.51901	-1.3229	-0.124924	-0.603808	0.711917	0.405792	1.24226	0.093952	1.66611	0.291572
ID2	-0.715245	-1.61043	-0.00460714	-1.37803	-0.924316	-0.0911441	0.999886	0.593849	0.736545	0.825327	1.18883	0.379334
SERPINB1A,SERPINB1C	-0.18595	-1.62595	-0.239871	-0.749777	-1.06799	-0.888717	0.0221623	0.695412	1.3342	1.11146	0.79621	0.798814
S100A4	-0.371115	-0.762876	-1.31266	-0.373253	-0.872789	-1.30408	1.24177	0.222063	0.982815	0.461587	0.998258	1.09028
RAB31,VAPA	-1.48348	-0.393874	-0.0153821	-0.0947003	-1.84101	0.0956031	-0.279953	1.40671	0.765976	1.13762	0.190527	0.511957
SERPINB2	-0.465872	-1.30607	0.102558	-1.09879	-0.796463	-0.794474	-0.357477	0.348318	1.67854	0.719981	1.17034	0.799403
OAZ1-PS	-1.39569	0.519185	-1.16298	-0.631943	-0.453492	-1.37007	0.559018	0.844133	0.636331	1.35112	0.755364	0.349015
GM24989	-1.36886	-0.266672	-0.718608	0.639429	-0.238789	-1.72553	0.299676	1.43864	0.615822	1.13301	0.452687	-0.260802
S100A6	-0.641425	-0.978593	-1.08552	-0.455794	-0.983018	-1.18863	0.853296	0.993428	0.858815	0.624225	1.09376	0.909462
PPP3CA	-1.08513	-0.766857	-0.787176	-1.10812	-0.72556	-0.718809	0.62923	1.32034	0.689594	0.643793	1.4508	0.457898
EIF2S3Y	-0.911943	-0.911943	-0.911943	-0.911921	-0.911921	-0.911921	0.947764	0.829853	0.95821	0.994141	0.859482	0.882141

## Sheet: Figure3c
Figure 3c -Relative expression levels of 71 previously identified MF IFN-stimulated genes (MF-ISGs), in datasets A and B
# FPKM values were normalized by mean and standard deviation per gene (mean reduction followed by division by the standard deviation), for each dataset seperatly
# Genes are sorted by female-male fold change
# Samples from dataset A (3 ages) are marked by age (2,6,17,20 months [m]); samples from dataset B are marked by replicate number 1-3 (all of age 6 weeks)
Gene	MF_F_1	MF_F_2	MF_F_3	MF_2m_female	MF_6m_female	MF_17m_female	MF_M_1	MF_M_2	MF_M_3	MF_2m_male	MF_6m_male	MF_20m_male
FCGR4	0.464362	1.48726	0.483585	0.0261927	0.210856	1.85108	-1.30275	-0.576082	-0.556371	-0.654675	-0.906933	-0.526522
CFB	0.871867	0.630624	1.11827	-0.0087899	0.0446339	1.92442	-1.28939	-0.519341	-0.812034	-0.601434	-0.610142	-0.748689
RTP4	1.2868	1.15171	-0.309455	0.367012	0.965895	1.19606	-0.681122	-1.1766	-0.27134	-0.347195	-1.11537	-1.0664
IFI27L2A	0.866703	0.986552	-0.608804	0.802589	0.602052	0.892005	-0.164676	-1.61106	0.531285	0.0829047	-1.61387	-0.765683
IRF7	1.27279	1.0089	-0.142452	0.415869	0.530174	1.52328	-1.1955	-0.955239	0.0114942	-0.494023	-0.863915	-1.11139
STXBP3A	0.120125	0.677781	1.58294	0.571801	1.1045	0.86453	-0.555672	-0.760823	-1.06435	-0.30273	-0.885022	-1.35307
MS4A6D	0.260521	1.1375	1.16705	0.858653	1.32618	0.360064	-0.829081	-1.07051	-0.66548	-0.750501	-0.580062	-1.21433
SLFN1	1.74129	0.210921	-0.407289	0.367216	1.24452	0.770756	-1.04658	-0.767844	0.269509	-0.0531994	-1.22231	-1.10698
PSMB9	1.62965	0.308176	0.290839	-0.763098	1.2175	1.29872	-0.41334	-1.32367	-0.49166	-0.400053	-0.970861	-0.38221
DPY19L1	1.00204	0.398281	-1.25949	0.556219	0.4837	0.27466	0.310235	0.787626	-1.2387	-2.0304	0.393348	0.322468
TMEM106A	1.3082	0.644389	0.64021	0.506781	0.77948	1.31837	-1.24925	-0.684215	-0.659337	-1.04408	-0.992069	-0.568483
KLRA2	0.504007	0.739586	1.08233	-0.296093	1.12997	1.35461	-1.66885	-0.443944	-0.213132	-0.528522	-1.0978	-0.562159
GBP5	1.35474	0.566905	-0.584398	-0.658035	1.21437	0.836558	0.513676	-0.413142	-1.43778	-0.0809803	0.217348	-1.52927
AW112010	0.353383	1.21916	0.465965	-1.14999	0.995721	1.40358	-0.877826	-1.50972	0.349032	-0.504125	-0.676104	-0.0690747
CASP4	1.36623	-0.461675	0.651538	0.0416524	1.08434	0.728077	0.500725	-0.773657	-1.28316	-0.00324967	-0.0366978	-1.81412
IFITM3	0.998192	1.14992	-0.258006	-0.105758	0.855426	1.40952	-0.55701	-1.50794	0.174846	-0.0399012	-1.16698	-0.952302
XDH	0.234668	0.873493	1.41588	0.376145	1.20789	0.882822	-0.661222	-0.881608	-0.981211	-0.442202	-0.579321	-1.44533
RNF114	0.616527	1.23491	0.591295	0.0819021	0.813441	1.19673	-1.27352	-1.05359	-0.115627	0.275996	-1.08563	-1.28245
SLFN3	0.418044	0.0767819	1.05464	1.15814	0.598714	0.707507	0.181964	-1.90856	0.177131	-0.36163	-1.53	-0.572726
PSME2	1.00585	1.01909	-0.972221	-0.476343	1.33814	0.806546	-0.0744239	-1.36105	0.382757	0.14187	-1.48537	-0.324839
SAMHD1	0.630878	0.358457	1.32051	-0.765097	1.38198	1.08513	0.00697328	-1.00697	-1.30985	-0.108419	-0.947984	-0.645613
CEPT1	0.687946	0.349308	0.741983	0.201817	0.91679	0.933546	-1.94129	0.271331	-0.109275	-1.79047	-0.0706838	-0.190999
GVIN1	0.930287	-0.30682	1.20063	0.389079	1.32647	0.417993	0.340493	-1.34712	-0.817474	0.222286	-0.965773	-1.39005
GBP3	1.84577	-0.130566	0.198024	-0.927832	1.61587	0.709132	-0.178541	-0.852602	-0.882084	-0.148079	-0.958589	-0.290505
DAXX	1.23774	0.584957	0.315928	-1.00526	1.14441	1.37552	-1.49818	0.216611	-0.857056	-0.381269	-0.572432	-0.560961
VWA5A	0.937581	-0.253933	1.41605	0.817834	0.517434	0.652673	-1.26816	-0.195183	-0.636358	0.169664	-0.278486	-1.87912
PSMB8	0.513188	1.24104	-1.12888	-0.937201	0.988345	1.519	-0.26687	-1.12439	0.765905	-0.502546	-0.447078	-0.620518
CD47	0.91763	0.977655	-1.47054	0.336117	1.4711	0.617162	-0.473172	-0.613983	0.662411	-1.25652	-0.785464	-0.382394
9930111J21RIK2	1.52432	0.443268	-0.620236	-0.310356	1.55939	0.749109	-0.698389	-1.16023	0.511266	-0.105591	-0.713023	-1.17952
BST2	1.33544	0.7058	-0.749245	0.062159	1.17569	0.754874	-1.06473	-0.819892	0.592625	-0.198139	-1.73232	-0.0622632
TREX1	1.0519	0.832126	-0.00211376	-0.14836	1.4361	0.948309	0.26628	-1.7155	-0.432694	-0.300528	-0.805169	-1.13035
GBP2	1.69824	0.523717	-0.442575	-1.22369	1.15368	0.588377	-1.1568	-0.549857	-0.0727274	0.0484389	-1.19512	0.628315
SLFN2	1.6949	-0.358916	0.333576	0.0516183	1.05021	0.78684	-0.43695	-1.30065	0.0680398	0.514201	-0.952461	-1.45041
TRIM30A	1.70384	-0.149173	-0.194982	0.71886	1.01255	0.747605	-0.699217	0.485136	-1.1456	-0.28887	-0.638316	-1.55183
LGALS9	1.23137	1.13518	-0.320523	-0.460089	-0.00210131	1.88933	-1.0011	-1.04412	-0.000803224	-0.6741	-0.866825	0.113784
CHMP5	0.537339	0.216075	1.47769	0.584946	1.35121	-0.787637	-0.507963	-1.46918	-0.253956	0.656215	-1.17856	-0.626168
SNX10	0.365826	0.198254	1.57522	-0.212833	1.77008	0.190886	-0.348355	-1.45246	-0.338478	-0.305212	-0.150974	-1.29195
APOBEC1	0.70475	0.457194	1.10939	0.153241	0.599929	1.27709	0.188276	-1.18944	-1.27017	0.0582214	-1.67724	-0.411247
CASP1	0.38876	0.686562	1.3748	-1.25014	1.2005	0.740644	-0.247846	-1.07918	-1.1231	0.68248	-0.548203	-0.825276
SEPW1	1.6467	-0.106555	-1.03376	-0.972862	1.09759	1.38668	0.564171	-0.933417	-0.137134	-0.464218	-0.238854	-0.808335
CD164	-0.171844	0.821626	1.39465	0.660384	0.355334	-1.26704	-1.45947	-0.135659	-0.449306	0.951165	0.567311	-1.26716
EVI2A	0.490754	-0.385143	1.81757	-0.182256	1.56155	-0.659182	-0.857982	-0.489017	-0.576183	-0.0647543	0.64054	-1.2959
PTTG1	1.23125	-1.06881	0.767446	1.52881	-0.471005	0.0369269	-0.945447	0.663028	-0.647468	-0.10849	-1.47837	0.492122
B430306N03RIK	0.274033	1.13573	0.647477	0.130652	0.107715	0.334418	0.397654	-1.37644	-1.07846	1.43751	-0.383697	-1.6266
ANXA7	1.46137	-0.694912	1.05802	-0.497024	-0.908294	1.1208	-0.314756	-0.863012	-0.646707	1.31304	-0.0566533	-0.97186
CFLAR	-0.99881	-0.631675	1.80776	1.43425	-1.47179	0.284783	-0.332147	0.403809	-0.248941	0.536105	-0.616852	-0.166496
HMOX2	0.00414854	1.57714	0.238572	-0.770748	0.163069	-0.46217	0.342634	-1.0876	-1.0749	1.79816	0.213401	-0.941715
PSMB4	1.72466	-0.345685	-0.652767	-1.30492	-0.361803	1.60222	-0.366639	-0.98006	0.620493	0.0253711	-0.527142	0.566271
FAM111A	-1.41964	0.0854692	1.12995	-0.198595	1.52237	-0.766368	-0.405481	1.12651	-0.516805	-1.08976	0.868821	-0.336464
ITGB1BP2	-1.21057	1.16123	1.15209	-0.372986	-0.525677	-0.366356	-0.435407	-0.806175	0.13883	2.03135	-0.260004	-0.506321
ZC3HAV1	-0.956225	-0.684269	-1.03821	1.08813	0.814422	0.712038	0.849135	1.18389	0.645677	-1.23181	-0.397864	-0.984915
G3BP2	-0.466674	-0.958044	0.878732	0.268622	0.999186	-1.00087	-0.409939	-0.632724	1.58865	0.910984	0.248919	-1.42684
KLF6	1.20963	-0.859524	-0.869837	0.727379	-0.572334	0.203039	0.950359	0.507706	-0.938329	1.11665	0.202794	-1.67753
B3GNT2	-1.86775	-0.0304294	-0.0350964	-1.1776	0.498231	1.43288	0.288874	1.01438	0.63002	-0.824116	-0.526039	0.59664
EIF1A	-1.57601	0.436142	0.55233	-0.00175482	0.73909	-0.897034	-0.259292	-0.469637	1.31647	1.59432	-0.519642	-0.91498
RNF139	-1.67463	0.35768	0.0166779	0.0822425	-0.395872	0.508236	1.38534	-0.311443	0.226373	0.613373	0.988055	-1.79603
TEC	0.337096	-1.01948	0.967611	0.720614	0.0312012	-1.2359	-0.302211	1.19577	-1.1788	0.739567	0.961455	-1.21694
MRPL30	-0.772671	-0.00561938	0.381648	-0.873321	-1.22788	1.50394	0.499748	-1.46616	1.36305	0.67499	-0.106545	0.028811
TRIM14	-0.229999	-0.520266	-1.65412	-0.397165	-0.429045	1.62234	0.716351	0.809339	0.878698	-1.14494	-0.397631	0.746444
PSMA3	-1.50804	-0.449225	1.52945	-0.917836	1.12981	-1.50145	0.0403634	-0.0387448	0.426195	0.25413	0.632145	0.403195
CAPZA2	-0.668373	-0.162092	1.76912	-0.26523	0.0305508	-1.65693	-0.310152	-1.05705	0.428549	1.32076	0.656891	-0.0860447
CNP	-0.704139	0.793819	-1.66723	-1.3091	1.1346	-0.416153	0.589138	0.134467	0.853944	0.6892	0.771066	-0.869613
ACER3	-0.726702	-1.36861	1.43884	0.0536069	-0.86376	0.0957896	-0.242872	0.630164	0.269177	1.8728	-0.401022	-0.757413
TMEM219	1.02311	0.0938163	-1.68939	-0.416834	-0.0567814	-1.14731	0.999565	-0.208092	-0.219006	1.63686	0.635177	-0.651106
PNP	1.1647	-0.115928	-0.993379	-0.630739	-0.467162	-1.41659	-0.731966	-0.630884	1.30746	1.05525	0.414229	1.04501
ZC3H7A	-0.265441	-0.935987	-0.135907	-0.82157	1.07163	-1.5853	1.74349	-0.878637	0.472482	0.56386	0.540612	0.230768
SNX2	-1.10714	-0.122763	0.527	-0.605466	-0.699302	-1.32784	-0.735342	-0.257204	1.69545	0.930535	0.668271	1.0338
1500012F01RIK	0.122896	-0.458535	0.458575	-1.42791	0.0703519	0.241804	1.52279	-1.49042	-0.155308	-0.242257	1.658	-0.299985
MIER3	-1.21691	-0.507696	-0.734655	0.139591	0.455707	-0.980437	0.20629	1.39217	0.860803	1.19887	0.60388	-1.41761
DEK	-1.20997	-0.29129	-0.879002	-1.5184	0.479017	1.11944	0.112589	1.35134	0.916335	-0.228748	-0.683443	0.832134
ALPK1	1.119	0.665781	-0.532738	-1.87688	-0.38729	0.627095	0.513717	-1.6568	-0.108951	0.403709	0.689185	0.544179

## Sheet: Figure3d
Figure 3d - Female–male fold change (log2) between distribution of MF-ISGs (71 genes) and all genes (1568 genes, excluding MF-ISGs)
Gene	Histogram group	Female-Male FC (log2)
1500012F01RIK,GM23201,GM25878,SNORD12	MF-ISG	-0.290431
9930111J21RIK1,9930111J21RIK2,PSME2B	MF-ISG	0.365438
ACER3	MF-ISG	-0.129381
ACTR10,PSMA3	MF-ISG	-0.0980085
AK018679,CD47	MF-ISG	0.369927
AK041647,AK172683,GM1966,GM21884,GM21911,GM8979,GM8989,GM8995,GVIN1	MF-ISG	0.425296
AK167137,ZC3HAV1	MF-ISG	-0.0127677
AK217074,RNF114	MF-ISG	0.542289
ALPK1	MF-ISG	-1.02806
ANP32B,NANS,TRIM14	MF-ISG	-0.0757166
ANXA7	MF-ISG	0.106987
APEX1,PNP,PNP2	MF-ISG	-0.183238
APOBEC1	MF-ISG	0.300709
ATRIP,TREX1	MF-ISG	0.354573
AW112010	MF-ISG	0.654414
B3GNT2,COMMD1,GM12057	MF-ISG	-0.0520587
B430306N03RIK,OARD1	MF-ISG	0.133575
BST2	MF-ISG	0.361791
CAPZA2	MF-ISG	-0.10405
CASP1	MF-ISG	0.28295
CASP4	MF-ISG	0.629345
CD164	MF-ISG	0.180769
CEPT1	MF-ISG	0.450681
CFB,MIR6972	MF-ISG	1.23523
CFLAR	MF-ISG	0.0501062
CHMP5	MF-ISG	0.304615
CNP	MF-ISG	-0.125709
DAXX,TAPBP,ZBTB22	MF-ISG	0.40336
DEK	MF-ISG	-0.616681
DPY19L1	MF-ISG	0.765913
EIF1A	MF-ISG	-0.0542805
EVI2A,EVI2A-EVI2B,EVI2B,NF1	MF-ISG	0.151941
FAM111A	MF-ISG	0.00808215
FCGR4	MF-ISG	1.47485
G3BP2	MF-ISG	-0.0134874
GBP2	MF-ISG	0.339063
GBP2B,GBP5	MF-ISG	0.667367
GBP3,GBP7	MF-ISG	0.41008
GM11427,SLFN3,SLFN4	MF-ISG	0.501907
HMOX2	MF-ISG	0.047558
IFI27L2A	MF-ISG	1.11419
IFITM3	MF-ISG	0.594908
IRF7	MF-ISG	0.971731
ITGB1BP2,NONO	MF-ISG	-0.0117584
KLF6	MF-ISG	-0.0167329
KLRA2	MF-ISG	0.700518
LGALS9	MF-ISG	0.305372
MIER3	MF-ISG	-0.411501
MRPL30	MF-ISG	-0.0741313
MS4A6D	MF-ISG	0.942621
NDUFB9,RNF139	MF-ISG	-0.0633708
PSMB4	MF-ISG	0.0329495
PSMB8	MF-ISG	0.37169
PSMB9	MF-ISG	0.766317
PSME2	MF-ISG	0.497017
PTTG1	MF-ISG	0.141694
RTP4	MF-ISG	1.17884
SAMHD1	MF-ISG	0.475605
SEPW1	MF-ISG	0.18765
SLFN1	MF-ISG	0.773534
SLFN2	MF-ISG	0.325493
SNX10	MF-ISG	0.301838
SNX2	MF-ISG	-0.272646
STXBP3A	MF-ISG	0.948082
TAOK2,TMEM219	MF-ISG	-0.159196
TEC	MF-ISG	-0.0696221
TMEM106A	MF-ISG	0.748013
TRIM30A,TRIM30C,TRIM30D	MF-ISG	0.314301
VWA5A	MF-ISG	0.403158
XDH	MF-ISG	0.590587
ZC3H7A	MF-ISG	-0.266564
-	All genes	-0.00374597
0610010K14RIK,RNASEK	All genes	0.00247507
0610031J06RIK,AK204506	All genes	0.252675
1110004F10RIK	All genes	0.0193227
1110007C09RIK	All genes	-0.117586
1110008F13RIK	All genes	0.192274
1110059E24RIK	All genes	1.80075
1200014J11RIK,ATP2A3,GM27012	All genes	-0.114263
1600002K03RIK,CIRBP	All genes	-0.538476
1810022K09RIK	All genes	-0.165784
1810033B17RIK	All genes	0.255859
1810043H04RIK	All genes	0.122345
2010107E04RIK	All genes	-0.117864
2310009A05RIK,RP24-176F12.8	All genes	-0.122484
2310045N01RIK,MEF2B	All genes	-0.563488
2410006H16RIK,SNORD49A,SNORD65	All genes	0.219234
2410015M20RIK	All genes	-0.063231
2610507B11RIK	All genes	0.388583
2810428I15RIK	All genes	-0.00842679
4632428N05RIK,CDH23,GM17455	All genes	0.237385
4930455G09RIK,TMEM51OS1	All genes	-0.124566
4930507D05RIK	All genes	-0.0453087
6M21,GM15448,LILRA6,PIRA1,PIRA2,PIRA6,PIRB	All genes	0.557511
9230106D20RIK,IFNGR1	All genes	0.272894
9530068E07RIK	All genes	-0.0444571
9930012K11RIK,PDLIM2	All genes	0.023385
A430057M04RIK,AK079754,VDAC2	All genes	-0.106041
AAMP	All genes	-0.0545101
AB041803,GM13835	All genes	-0.224048
AB041806,DDOST	All genes	-0.217635
AB124611,CARM1	All genes	-0.0475248
AB341725,MAFG,MIR6936,SIRT7	All genes	-0.0492854
ABCA7,ARID3A,CNN2,WDR18	All genes	-0.150296
ABCA9	All genes	0.506024
ABCC5	All genes	0.207164
ABCD1	All genes	0.0422884
ABCG1	All genes	-0.90529
ABHD12,AK219995	All genes	0.111579
ABI1	All genes	0.0808761
ABI3,GNGT2	All genes	0.0961846
AC116451.1	All genes	-0.204905
AC132867.1,PRRC2C	All genes	0.108754
ACAA1A	All genes	-0.111462
ACAA2	All genes	0.190008
ACADL,GM15793	All genes	-0.155616
ACADS,GM13826	All genes	-0.133547
ACADVL,DVL2	All genes	0.0745125
ACAT1	All genes	-0.257535
ACLY	All genes	0.024658
ACO2	All genes	-0.0613193
ACSL5	All genes	0.129693
ACTB	All genes	-0.134452
ACTR2	All genes	-0.158969
ACTR3	All genes	-0.275189
ADAM15	All genes	-0.178122
ADD3	All genes	-0.00245628
ADIPOR1	All genes	0.273563
ADIPOR2	All genes	0.118176
ADK	All genes	-0.124116
ADPRH	All genes	-0.262228
ADSS	All genes	-0.381949
ADSSL1	All genes	0.19367
AF374273,CYTIP	All genes	-0.17616
AFMID,SYNGR2	All genes	-0.070921
AGMO	All genes	0.522
AGO2,CHRAC1	All genes	-0.0740185
AHNAK,MIR6367	All genes	0.0324346
AHSA1	All genes	-0.109027
AI413582	All genes	0.125109
AI467606	All genes	0.210958
AK003349,QK	All genes	-0.00378033
AK006748,JUNB	All genes	-0.493464
AK007249	All genes	-1.55833
AK008044,MPC2	All genes	-0.273907
AK008288,CTNNA1	All genes	0.0136933
AK008812,PFKL	All genes	0.0426016
AK011205,RBMS1	All genes	-0.254921
AK015284,GM20619	All genes	0.460576
AK018753,AK140265,AK163440,MT-TF,MT-TI,MT-TV,MT-TW	All genes	-0.0339767
AK019114	All genes	-0.357672
AK019420,CSNK1A1	All genes	-0.049948
AK033381,TUG1	All genes	-0.386305
AK036749,ARHGEF3	All genes	0.163759
AK038731,MIR568,ZBTB20	All genes	0.113602
AK039589	All genes	0.172439
AK043844,RTN3	All genes	-0.194786
AK046369,MDH1	All genes	-0.0282615
AK051368,NAGK	All genes	0.0132914
AK078466,AK202580,VGLL4	All genes	0.180062
AK080063,AK153639,GM26740	All genes	0.389058
AK081796,AK219583,GNS	All genes	0.68639
AK087340,EIF3A	All genes	-0.0943145
AK089519,SCAMP1	All genes	0.01098
AK137356,SPTBN1	All genes	-0.0993999
AK137492,DQ685776,LNPEP	All genes	0.192965
AK138921	All genes	0.267135
AK144265	All genes	-1.11484
AK148054,AK197973,MASCRNA-MENRNA,NEAT1	All genes	0.365406
AK153427,P2RX4	All genes	0.488819
AK153821,CCT7	All genes	-0.0575948
AK154113,KMT2E	All genes	0.0331034
AK154184,CYBA	All genes	-0.257392
AK155917,AK170106,LPL	All genes	-0.422566
AK160964,RAB8B	All genes	0.0186324
AK162942,TMBIM4	All genes	0.0203808
AK163149,TCP1	All genes	-0.193442
AK163592,DNAJA2	All genes	0.080643
AK164124,ATP5J2	All genes	-0.252267
AK170464,TNFRSF1B	All genes	0.163022
AK170612,ANXA1	All genes	-0.0409906
AK171116,LAPTM5	All genes	-0.113855
AK171153,H2-AA	All genes	0.821878
AK177800,AK216694,MC1R,TCF25	All genes	-0.124829
AK178107,ALDH2	All genes	-0.124958
AK178890,ATP1B3	All genes	0.0433187
AK180240,DYNC1LI1	All genes	-0.166027
AK180852,FAM63A	All genes	-0.0180368
AK181773,CYC1	All genes	-0.215237
AK181808	All genes	0.347345
AK182655,PPP1CA	All genes	-0.320875
AK182887	All genes	0.61303
AK183986,GM1848	All genes	0.103234
AK184225,CORO1B	All genes	-0.0459479
AK185415,SNX17	All genes	-0.0685372
AK186242,FW313050,GM13456	All genes	0.211947
AK186966,LGALS1,TRIOBP	All genes	-0.691888
AK189100,HPCAL1	All genes	0.128754
AK189432,BRE,MRPL33	All genes	-0.234691
AK189470,MXD4	All genes	-0.428007
AK190779,TXN2	All genes	-0.15456
AK192501,NKIRAS2	All genes	0.012336
AK193180,RBCK1	All genes	0.0479624
AK195979,GEMIN7,PPP1R37	All genes	-0.529939
AK196308,TUBA1A,TUBA1B	All genes	-0.428089
AK197526,RAB7	All genes	0.0105092
AK199358,WASF2	All genes	0.064701
AK202301,MOB1A	All genes	-0.13937
AK202516,ARHGDIA,P4HB	All genes	-0.275948
AK202768,EDNRB	All genes	-0.0190695
AK204572,EEF1A1	All genes	0.189599
AK205023,CCND3	All genes	-0.379499
AK206180,HYPK,SERF2	All genes	-0.0419746
AK207571,SEP15	All genes	-0.192379
AK207580,NRBP1	All genes	-0.110603
AK208069,GSTO1	All genes	-0.357727
AK208502,PIGS	All genes	-0.111617
AK208648,GLT25D1,MVB12A	All genes	-0.113975
AK208745,AP2S1	All genes	-0.250171
AK210432,H2-KE6,SLC39A7	All genes	0.234206
AK210908,ITM2C	All genes	0.255353
AK212155,TMEM9B	All genes	-0.247297
AK212965	All genes	0.397236
AK213104,TM7SF2,VPS51,ZFPL1	All genes	0.0956972
AK213359,GOLPH3L,MCL1	All genes	0.0917845
AK215051,RAB1B	All genes	-0.191392
AK215907,RAB8A,TPM4	All genes	-0.378987
AK219146,GRINA	All genes	0.321974
AK219313,PLD3	All genes	-0.117996
AKAP13	All genes	0.171455
AKR1A1	All genes	-0.00823246
ALDH3B1,NDUFS8	All genes	-0.0180759
ALDOA,GM15676,PPP4C	All genes	0.0287346
ALDOART1	All genes	0.234302
ALOX15	All genes	0.139385
ALOX5	All genes	-0.243457
ALOX5AP	All genes	-0.0737139
ALPK1,GM16238	All genes	0.0874845
AMZ2,ARSG,LOC100503496	All genes	0.23891
ANAPC11	All genes	-0.344627
ANAPC13	All genes	0.0771027
ANAPC5,CAMKK2	All genes	-0.118456
ANK,MIR7117	All genes	0.228523
ANK1	All genes	2.16035
ANKRD44	All genes	0.377842
ANO6	All genes	-0.136628
ANXA2	All genes	-0.468503
ANXA3	All genes	-0.235854
ANXA4	All genes	0.0134778
ANXA5,MIR7009	All genes	0.71324
ANXA6	All genes	-0.0130539
AP1M1	All genes	-0.221174
AP1S1	All genes	-0.180042
AP1S2	All genes	-0.235934
APBB1IP	All genes	0.0439358
APBB3,SRA1	All genes	0.128355
APLP2	All genes	0.0164956
APOA1BP	All genes	-0.0943382
APOC1	All genes	2.11769
APOC2,APOC4	All genes	1.17327
APOE	All genes	1.07808
APP	All genes	0.144307
APRT	All genes	-0.223245
ARAP1,PDE2A	All genes	0.147545
ARF1	All genes	-0.0900889
ARF4	All genes	-0.0600867
ARG1	All genes	-0.511554
ARHGAP12	All genes	-0.155274
ARHGAP15	All genes	-0.0888656
ARHGDIB	All genes	-0.0140321
ARHGEF1,CD79A	All genes	-0.223509
ARID1A	All genes	-0.625806
ARL6IP1,SMG1	All genes	0.101845
ARL6IP5	All genes	0.0960495
ARL8B,EDEM1	All genes	0.104059
ARPC1A	All genes	0.0995437
ARPC1B	All genes	-0.134206
ARPC2	All genes	-0.0833701
ARPC3	All genes	0.249881
ARPC4,IL17RE,TTLL3	All genes	-0.153206
ARPC5	All genes	-0.258988
ARPP19	All genes	0.0278347
ARRDC1	All genes	-0.355485
ASAH1	All genes	0.247966
ASPA	All genes	0.278779
ATF7,NPFF	All genes	0.368514
ATG101	All genes	-0.0956206
ATN1,GRCC10,RNU7	All genes	0.205141
ATOX1	All genes	-0.26506
ATP13A1,GMIP	All genes	-0.206614
ATP1A3	All genes	0.0923105
ATP5A1	All genes	-0.109336
ATP5B	All genes	-0.0668966
ATP5C1	All genes	-0.114586
ATP5D	All genes	-0.364207
ATP5E	All genes	-0.399144
ATP5F1	All genes	0.112068
ATP5G3	All genes	-0.139415
ATP5H	All genes	-0.332537
ATP5J	All genes	-0.245718
ATP5K	All genes	-0.276448
ATP5O	All genes	-0.302116
ATP6AP1	All genes	0.347518
ATP6AP2	All genes	0.128587
ATP6V0B	All genes	-0.0161857
ATP6V0C	All genes	0.0355891
ATP6V0D1	All genes	-0.0187523
ATP6V0E	All genes	0.158836
ATP6V1A,BC050135	All genes	0.215013
ATP6V1B2	All genes	0.000761643
ATP6V1E1	All genes	0.14135
ATP6V1F	All genes	0.0498907
ATPASE6	All genes	-0.114978
ATPASE6,MT-CO3	All genes	-0.0912975
ATPIF1	All genes	-0.371837
ATRAID	All genes	0.134454
AUP1	All genes	0.0285884
AURKAIP1,CCNL2	All genes	-0.254917
B2M,BC002288	All genes	0.651985
BAIAP2	All genes	0.0871375
BANF1	All genes	-0.194776
BC017643	All genes	0.239852
BC021618,CALM1	All genes	-0.220453
BC024571,ITGA6	All genes	-0.157199
BC025067,BC096391,SNHG8	All genes	-0.102925
BC028528	All genes	0.0830497
BC039771,RIN2	All genes	0.365788
BC053974,FBXL22,USP3	All genes	-0.162647
BC062895,N4BP2L1,N4BP2L2	All genes	0.178508
BC068281,SF3B14	All genes	0.0923155
BC071253,GU332589,MT-TA,MT-TC,MT-TN,MT-TP,MT-TQ,MT-TY	All genes	0.180183
BC108380,CGNL1	All genes	-0.136799
BCAM	All genes	-0.852274
BCAP31	All genes	0.220088
BCAS2,CSDE1,NRAS	All genes	-0.115755
BCL2A1A,BCL2A1B	All genes	0.322509
BHLHE40	All genes	-0.222943
BIN2	All genes	0.2
BIN2,DAZAP2	All genes	0.101475
BIN3	All genes	0.114698
BLOC1S1,RDH5	All genes	0.0802631
BLVRA	All genes	-0.163361
BLVRB	All genes	0.0672819
BNIP2	All genes	-0.221518
BNIP3L	All genes	-0.1778
BOLA2	All genes	-0.124406
BRK1	All genes	0.0245237
BSCL2	All genes	-0.0352322
BSG	All genes	-0.178727
BST1	All genes	0.642836
BTF3	All genes	-0.110053
BTG2	All genes	-0.375107
BUB3	All genes	-0.0436044
BUD31	All genes	-0.0432323
C030046I01RIK,R3HDM4	All genes	0.242582
C1D,WDR92	All genes	-0.287054
C1QA	All genes	0.511638
C1QB	All genes	0.313847
C1QBP	All genes	-0.561485
C1QC	All genes	0.724803
C330021F23RIK	All genes	-0.243572
C3AR1	All genes	0.175562
C4A,C4B	All genes	0.953568
C5AR1,C5AR2	All genes	0.375587
C920025E04RIK,H2-T23	All genes	0.609587
CALM2	All genes	0.0230192
CALML4	All genes	0.498672
CALR	All genes	-0.0651615
CALU	All genes	-0.0725603
CAMK1	All genes	0.180182
CANX	All genes	-0.294226
CAPG	All genes	-0.25906
CAPNS1	All genes	-0.090949
CAPRIN1	All genes	-0.193433
CAPRIN2,GM7618	All genes	0.0705028
CAPZB	All genes	-0.161923
CAST	All genes	-0.0608756
CAT	All genes	0.154421
CAV2	All genes	-0.221979
CCDC114,KDELR1	All genes	-0.0387466
CCDC12	All genes	0.0142641
CCDC50	All genes	-0.167286
CCL24	All genes	-0.940518
CCL6	All genes	0.341007
CCL9	All genes	0.11839
CCND1,MIR3962	All genes	-0.46915
CCPG1	All genes	0.356958
CCR1	All genes	0.150854
CCT2	All genes	-0.118485
CCT3	All genes	-0.219019
CCT4	All genes	-0.0630161
CCT5	All genes	-0.0802772
CCT6A	All genes	-0.151771
CCT8	All genes	-0.210449
CD14	All genes	0.275992
CD180	All genes	0.0726198
CD244,LY9	All genes	0.343321
CD24A,F830002L21RIK	All genes	-1.00679
CD300A	All genes	0.262355
CD300LB	All genes	-0.143062
CD300LD,GM11710	All genes	-0.0941792
CD302	All genes	0.472262
CD33	All genes	0.085661
CD36	All genes	0.349679
CD37	All genes	0.186283
CD38	All genes	0.765063
CD44	All genes	0.059
CD48	All genes	0.303672
CD52	All genes	-0.167673
CD53	All genes	0.14407
CD5L	All genes	-0.271356
CD68,EIF4A1,GM22988,GM24029,GM25835,POLR2A	All genes	0.0520159
CD74,MIR5107	All genes	0.452999
CD81	All genes	0.0768876
CD84,GM10521	All genes	-0.0198627
CD86	All genes	-0.209605
CD9	All genes	-0.316042
CD9-PS	All genes	-0.486136
CD97,MMU-MIR-1668	All genes	0.0753145
CDC37	All genes	-0.137805
CDC42	All genes	-0.0901204
CDC42SE1	All genes	-0.317583
CDC42SE2	All genes	0.00968543
CDK2AP2	All genes	-0.0268027
CDK4	All genes	-0.236056
CDK5RAP2	All genes	2.32282
CDK8	All genes	0.383121
CEACAM1	All genes	0.0442354
CELF2	All genes	0.421743
CERS2	All genes	-0.0365165
CERS6	All genes	0.185907
CETN3	All genes	-0.179968
CFDP1	All genes	0.259094
CFH	All genes	0.560841
CFL1	All genes	-0.0580908
CFP,ELK1,UXT	All genes	0.442624
CHCHD1	All genes	-0.384817
CHCHD2	All genes	0.0925442
CHMP2A,UBE2M	All genes	-0.116409
CHMP3	All genes	0.155426
CHP1	All genes	0.0522531
CHURC1	All genes	-0.0190435
CIB1	All genes	0.0501688
CKB	All genes	-0.359595
CLEC4A3	All genes	0.345247
CLEC4D	All genes	0.222332
CLEC4E	All genes	-0.274833
CLEC7A	All genes	0.342737
CLIC1	All genes	-0.216097
CLK1	All genes	-0.0862168
CLK2,SCAMP3	All genes	0.0721865
CLTA	All genes	-0.11604
CLTC	All genes	0.037466
CMPK1	All genes	-0.217963
CMSS1	All genes	0.276978
CMTM3	All genes	0.179389
CMTM6,DYNC1LI1	All genes	0.0548475
CMTM7	All genes	-0.0385409
CNBP	All genes	-0.142181
CNDP2	All genes	0.226924
CNIH1	All genes	0.0703983
CNIH4	All genes	-0.186001
CNPY2	All genes	-0.0283423
CNPY3	All genes	0.1159
CNR2,FUCA1,HMGCL	All genes	-0.0545545
COA3	All genes	-0.071704
COMMD3	All genes	0.179956
COMMD4	All genes	-0.0634686
COMT	All genes	0.183873
COPA	All genes	-0.104746
COPB1	All genes	-0.140045
COPE	All genes	-0.112823
COPS6	All genes	-0.303541
COPZ1	All genes	-0.198599
CORO1C	All genes	-0.017687
COTL1	All genes	-0.363547
COX14	All genes	-0.0527262
COX16,GM20498,SYNJ2BP	All genes	0.186473
COX17	All genes	-0.138349
COX2,MT-TD	All genes	-0.192845
COX4I1	All genes	-0.0989152
COX5A	All genes	-0.181578
COX5B	All genes	-0.128019
COX6A1	All genes	-0.214404
COX6B1	All genes	-0.0233124
COX6C	All genes	-0.160184
COX7A2	All genes	-0.0404771
COX7A2L	All genes	0.281196
COX7B	All genes	-0.165154
COX8A	All genes	0.0353229
CPQ	All genes	0.0297396
CPSF2	All genes	0.0280328
CR1L,CR2	All genes	-0.0214329
CRAT	All genes	0.216802
CREBBP,TRAP1	All genes	-0.0200406
CREG1	All genes	0.0314556
CRIP1	All genes	-0.188195
CRIPT	All genes	0.0881747
CRTAP	All genes	-0.344698
CRYL1	All genes	-0.0735275
CS	All genes	-0.0832605
CSF1R	All genes	0.19088
CSF2RA	All genes	-0.385489
CSF2RB,MIR7676-1	All genes	-0.205925
CSF3R	All genes	0.297409
CSNK2B,LY6G5B	All genes	-0.0696587
CST13	All genes	0.575554
CST3	All genes	0.320247
CSTB	All genes	-0.0922164
CTDNEP1,GABARAP	All genes	0.0772985
CTSA,PCIF1	All genes	-0.043869
CTSB	All genes	0.551271
CTSC	All genes	0.563788
CTSD	All genes	0.203422
CTSH	All genes	-0.0396843
CTSL	All genes	0.313861
CTSO	All genes	0.150384
CTSS	All genes	0.465607
CTSZ	All genes	0.21933
CUEDC2	All genes	-0.189568
CUTA	All genes	-0.00911465
CWC15	All genes	-0.111289
CXCL13	All genes	2.33764
CYB5	All genes	0.0809651
CYB5R1	All genes	-0.0238153
CYB5R3,NADH-CYTOCHROME B5 REDUCTASE	All genes	-0.238743
CYBB	All genes	0.283807
CYFIP1	All genes	-0.110523
CYTB	All genes	0.0181792
CYTH4	All genes	0.126136
D17WSU104E	All genes	-0.203392
D4WSU53E,RSRP1	All genes	0.198904
D8ERTD738E,MRI1	All genes	-0.112563
DAB2	All genes	-0.703167
DAD1	All genes	-0.134047
DAP	All genes	0.0038864
DAPP1	All genes	0.00100332
DARS,MCM6	All genes	-0.399336
DBI	All genes	-0.241402
DBNL	All genes	-0.119683
DCTN2	All genes	-0.253855
DCTN3	All genes	-0.0530472
DCTN5,PLK1	All genes	-0.19133
DDAH1	All genes	-0.11363
DDB1	All genes	-0.0581322
DDRGK1	All genes	0.153934
DDX39B,H2-Q7,H2-Q8,MIR8094	All genes	0.13338
DDX5,GM25994,MIR3064	All genes	0.0430759
DEGS1	All genes	-0.188836
DENND4A	All genes	0.0373083
DERL1	All genes	-0.0762183
DESI1	All genes	-1.64
DGUOK	All genes	0.280063
DHRS1	All genes	-0.176707
DHRS3	All genes	-0.315022
DHRS7	All genes	0.25832
DNAAF2,RPL36AL	All genes	-0.240261
DNAJB9	All genes	-0.0339876
DNAJC10	All genes	-0.257245
DNAJC15	All genes	-0.488547
DNAJC5,GM25184,TPD52L2	All genes	-0.0528291
DNAJC7	All genes	0.242485
DNAJC8	All genes	0.134148
DNASE1L1,MIR7091	All genes	0.123988
DNHD1,MFLJ00251,TIMM10B	All genes	-0.130261
DOCK2	All genes	0.274005
DOHH	All genes	-0.308606
DOK2	All genes	-0.280257
DOK3	All genes	-0.0328153
DPEP2,GM22972	All genes	-0.444951
DPM2,FAM102A,ST6GALNAC4,ST6GALNAC6	All genes	0.223981
DPM3	All genes	-0.1007
DPP7	All genes	0.513566
DPYSL2	All genes	-0.538807
DQ539915	All genes	-0.548231
DRAM2	All genes	0.363839
DRG1	All genes	-0.0275311
DSTN	All genes	-0.172656
DUSP1	All genes	0.0010469
DUSP3	All genes	-0.96712
DUSP6	All genes	0.00685543
DYNLRB1	All genes	-0.0536119
DYNLT1-PS1	All genes	-0.0737637
DYNLT3	All genes	0.165186
E230016K23RIK	All genes	0.136074
ECH1	All genes	0.0283095
ECHS1	All genes	0.034208
ECM1,RPRD2,TARS2	All genes	0.362724
EDF1	All genes	-0.152925
EEF1B2,UC_338	All genes	0.112173
EEF1D,MROH6,NAPRT1	All genes	0.234234
EEF2	All genes	0.0262668
EHD1	All genes	0.229262
EIF1	All genes	-0.0633462
EIF2A	All genes	-0.0576335
EIF2S1	All genes	-0.100141
EIF2S3Y	All genes	-5.83985
EIF3C	All genes	-0.161274
EIF3D	All genes	-0.175006
EIF3E	All genes	0.0249115
EIF3F	All genes	-0.0272722
EIF3G	All genes	0.0519844
EIF3H	All genes	0.160447
EIF3I	All genes	-0.0853979
EIF3K	All genes	-0.131364
EIF3L	All genes	0.0143844
EIF3M	All genes	-0.0475471
EIF4A2,GM24201,GM24616,GM26447,SNORA81,SNORD2	All genes	0.246087
EIF4A3	All genes	-0.165201
EIF4B	All genes	0.169535
EIF4E3,FOXP1,GM20696	All genes	-0.346242
EIF4EBP1	All genes	-0.0928118
EIF4G2,GM23262	All genes	-0.0507509
EIF4H	All genes	-0.115901
EIF5	All genes	0.149342
EIF5A	All genes	-0.394547
EIF6	All genes	-0.317871
ELMO1	All genes	-0.21781
ELOVL1	All genes	0.0109651
ELOVL5	All genes	0.150809
EMC7	All genes	0.130542
EMG1	All genes	-0.0153623
EMILIN1	All genes	0.0470603
EMILIN2	All genes	-0.0310393
EMP3	All genes	-0.328149
EMR1	All genes	0.222698
EMR4	All genes	0.157326
ENGASE	All genes	0.37
ENO1,ENO1B	All genes	-0.184235
ENTHD2,SLC38A10	All genes	-0.173833
ENTPD1	All genes	0.359333
EPHX1	All genes	0.306712
ERGIC3	All genes	-0.115761
ERP29	All genes	0.0106046
ERP44	All genes	-0.0226988
ESD	All genes	-0.122085
ETFB,NKG7	All genes	0.0286103
EVI5	All genes	-0.186027
EWSR1	All genes	-0.492064
EXOSC4,GPAA1	All genes	-0.426727
F10	All genes	-0.0622299
F13A1	All genes	1.13293
F5	All genes	-0.386758
F630028O10RIK,MIR223	All genes	0.0139263
F7	All genes	-0.156681
FABP4	All genes	-0.362807
FABP5	All genes	-0.774162
FABP7,SMPDL3A	All genes	0.0969784
FAF2,HIGD2A	All genes	0.0612647
FAM109B,SMDT1	All genes	-0.20199
FAM118B	All genes	1.25438
FAM129C,PGLS	All genes	-0.313219
FAM173A	All genes	0.0322575
FAM195B	All genes	0.0449222
FAM20A	All genes	-0.268361
FAM20C	All genes	0.0120556
FAM32A	All genes	0.232023
FAM46A	All genes	-0.169978
FAM53B,METTL10	All genes	0.174492
FAM89B,SSSCA1	All genes	-0.107836
FAM96A	All genes	-0.214045
FAU	All genes	0.0216871
FCER1G	All genes	0.166086
FCGR2B	All genes	0.897199
FCGR3,TRNA_GLY	All genes	0.34279
FCGRT	All genes	0.729447
FCNA	All genes	0.579919
FERMT3,STIP1	All genes	-0.219879
FES,FURIN	All genes	0.0413151
FGD4	All genes	0.111877
FGFR1	All genes	-0.136609
FGFR1OP2	All genes	-0.0715544
FGR	All genes	-0.0630516
FIS1	All genes	-0.0253623
FKBP1A	All genes	-0.0367364
FKBP2	All genes	0.0368211
FKBP3	All genes	-0.121807
FKBP8	All genes	0.0358798
FLI1	All genes	-0.00724716
FLII	All genes	-0.106378
FLNA	All genes	-0.237575
FLNB	All genes	0.0808125
FN1	All genes	-0.215367
FPR1	All genes	0.694464
FRMD8,MALAT1	All genes	0.623304
FRRS1	All genes	-0.358583
FTH1	All genes	0.588497
FTL1	All genes	0.196061
FXYD5	All genes	-0.0120291
FYB	All genes	0.553537
FYB,GM7666	All genes	0.0203429
G6PDX	All genes	-0.0461804
GAA	All genes	0.0907905
GANAB,UBXN1	All genes	-0.065896
GAPDH	All genes	-0.0341758
GARNL3	All genes	-0.369741
GARS	All genes	-0.555795
GAS5,GM24489,GM25789,SNORD47	All genes	-0.0360703
GAS7	All genes	-0.777603
GBA	All genes	-0.0526797
GBE1	All genes	-0.194587
GCNT7,GM14303	All genes	-0.0191778
GDA	All genes	0.156343
GDI2	All genes	-0.124948
GEMIN4,GLOD4,VPS53	All genes	0.236193
GGH	All genes	-0.331236
GHITM	All genes	-0.0065426
GLB1,TMPPE	All genes	0.0953388
GLTP	All genes	0.207892
GLTSCR2	All genes	0.0755183
GLUD1,GM3219	All genes	0.0208899
GLUL,MIR8114	All genes	0.525148
GM10036	All genes	-0.227948
GM10059	All genes	0.444596
GM10073	All genes	-0.328182
GM10076	All genes	-0.189169
GM10116	All genes	0.191732
GM10154	All genes	-0.187837
GM10221	All genes	-0.0754108
GM10222	All genes	-0.0449782
GM10243	All genes	-0.195313
GM10250	All genes	0.0680143
GM10275	All genes	-0.155118
GM10288	All genes	-0.0373069
GM10294	All genes	-0.0353771
GM10443,SNRPG	All genes	-0.111354
GM10800	All genes	-0.791052
GM10801	All genes	-2.43174
GM11263	All genes	0.192967
GM11361	All genes	-0.122885
GM11478	All genes	-0.0380549
GM11518	All genes	-0.144451
GM11942,GM11943	All genes	-0.99914
GM12034	All genes	-0.119689
GM12328,OLFR389	All genes	-0.0333027
GM12762,GPI1	All genes	-0.204238
GM12940,SFPQ	All genes	-0.313996
GM13050,GM22039	All genes	0.279752
GM13193	All genes	-0.511753
GM13408	All genes	0.261815
GM13431,PTGS1	All genes	-0.22051
GM13456	All genes	-0.153293
GM13493	All genes	-0.279199
GM13532	All genes	-0.200022
GM13680	All genes	0.0342599
GM13740	All genes	0.273794
GM14173	All genes	-0.112579
GM14284	All genes	-0.212226
GM14494,MAPRE1	All genes	-0.180803
GM14586	All genes	-0.0108295
GM14681	All genes	-0.250488
GM14699	All genes	-0.308404
GM15344,HSP90B1	All genes	0.0968308
GM15427	All genes	-0.0259701
GM15500	All genes	0.141053
GM15501	All genes	0.239378
GM15710	All genes	-0.143296
GM15724,GPR156,LRRC58	All genes	-0.143721
GM15772	All genes	0.0919094
GM15772,RPL26,SLC25A35	All genes	0.0190734
GM1604B,RNASET2B	All genes	-0.042441
GM16104	All genes	-0.169151
GM16286,TXNL4A	All genes	-0.0154455
GM16288	All genes	0.269473
GM16580	All genes	0.112438
GM17655	All genes	-0.0675844
GM1821,UBB	All genes	0.0902659
GM1840	All genes	-0.145347
GM19246	All genes	-0.344394
GM2000	All genes	-0.184245
GM21399	All genes	0.135943
GM21981,PRICKLE4,TOMM6	All genes	-0.215487
GM22879,GM23969,GM24134,RPL7A	All genes	0.0941266
GM23061	All genes	0.182041
GM24016,RPS20	All genes	0.038915
GM24523,RPL30	All genes	-0.159529
GM24989	All genes	-0.638438
GM25296,GNB2L1,SNORD96A	All genes	0.0772775
GM26004,LBR	All genes	-0.197428
GM26330,RPS8,SNORD38A	All genes	0.241337
GM26605	All genes	-0.475644
GM26863	All genes	0.419955
GM2830,THOC3	All genes	-0.0859857
GM2A	All genes	-0.211947
GM3531	All genes	-0.0975363
GM4149	All genes	-0.0373555
GM4202	All genes	0.0146189
GM4294	All genes	-0.339934
GM4604	All genes	-0.327441
GM5428	All genes	0.0200801
GM5451	All genes	0.208841
GM5637	All genes	-0.195238
GM5805,XRCC6	All genes	0.00996611
GM5963	All genes	-0.0937644
GM6134	All genes	0.0744965
GM6136	All genes	0.149585
GM6180	All genes	-0.157139
GM6285	All genes	-0.184351
GM6421	All genes	-0.639495
GM6472,RPL7A-PS12	All genes	-0.146206
GM6863	All genes	-0.149135
GM6977	All genes	0.565796
GM7079	All genes	-0.580582
GM7331	All genes	-0.150831
GM7363	All genes	-0.123544
GM7536	All genes	-0.291858
GM7964	All genes	-0.222941
GM8186,NME4	All genes	0.0619738
GM8203	All genes	-0.315382
GM8430	All genes	-0.287323
GM8566	All genes	-2.05618
GM8648	All genes	0.223959
GM8649	All genes	0.195668
GM8730	All genes	-0.184902
GM8822	All genes	-0.264567
GM9025	All genes	0.077946
GM9294	All genes	0.146046
GM9385	All genes	0.0479377
GM9396	All genes	-0.186088
GM9432	All genes	0.420414
GM9835	All genes	-0.156432
GM9840,PRR3	All genes	-0.255731
GM9843	All genes	0.0457165
GM9846	All genes	0.308008
GMFG	All genes	0.235148
GNAI2	All genes	0.0862438
GNAI3	All genes	-0.167466
GNAS	All genes	-0.116557
GNB1	All genes	-0.828748
GNG10	All genes	-0.0388342
GNG5	All genes	-0.16937
GNGT2	All genes	-0.00557658
GP49A	All genes	-0.133953
GPCPD1	All genes	-0.064207
GPX1	All genes	0.029734
GPX4	All genes	-0.247075
GRN	All genes	-0.135791
GRTP1	All genes	0.278129
GSDMD	All genes	-0.0369837
GTF2B	All genes	-0.127125
GTF3C2,MPV17	All genes	0.0406318
GUSB	All genes	-0.247849
GYG	All genes	0.317475
H13,ID1	All genes	-0.323898
H2-AB1,H2-EB1	All genes	0.599512
H2-D1,H2-L,H2-Q1	All genes	0.26733
H2-DMA	All genes	0.410558
H2-K1	All genes	0.508045
H3F3B	All genes	-0.0966341
HAL	All genes	0.592075
HBP1	All genes	0.116458
HCLS1	All genes	-0.153254
HCST	All genes	-0.0333743
HDLBP	All genes	-0.069172
HERC4	All genes	0.0405629
HERPUD1	All genes	-0.00904787
HEXA	All genes	0.221482
HEXB	All genes	0.190345
HGSNAT	All genes	0.357169
HIATL1	All genes	-0.52634
HINT1	All genes	-0.116129
HIPK2	All genes	0.0026871
HMHA1	All genes	-0.0983633
HMOX1	All genes	0.180881
HN1	All genes	-0.229051
HNRNPA2B1	All genes	-0.157297
HNRNPDL	All genes	-0.261941
HNRNPH1	All genes	-0.250514
HNRNPK	All genes	-0.219566
HNRNPM	All genes	-0.10106
HORMAD1,RPS10-PS1	All genes	0.124984
HP	All genes	1.26262
HPRT	All genes	0.0196434
HSBP1	All genes	0.218998
HSD17B10	All genes	0.0724111
HSD17B12	All genes	-0.0819543
HSD3B7,SETD1A	All genes	0.14279
HSN2,WNK1	All genes	0.26107
HSP90AB1	All genes	-0.0864504
HSPA5	All genes	0.123693
HSPA8	All genes	0.089725
HSPA9	All genes	0.0758796
HTRA2	All genes	0.159196
HTRA3	All genes	0.330064
ICAM2	All genes	0.0615077
ID2	All genes	-0.86159
IDH1	All genes	-0.0718186
IDH2	All genes	-0.327319
IDH3B	All genes	0.120716
IDH3G	All genes	-0.0816842
IER3IP1	All genes	0.0189537
IFI27	All genes	0.293498
IFI30	All genes	-0.354917
IFITM2	All genes	0.13119
IFITM6	All genes	-0.182456
IFNAR1,IFNAR2	All genes	0.216882
IGBP1	All genes	0.244953
IGSF6	All genes	0.340892
IK	All genes	0.164878
IKBKB	All genes	-0.00673411
IL10RB	All genes	0.21157
IL2RG	All genes	0.349832
IL6RA	All genes	0.259252
ILK	All genes	-0.324174
IMMT	All genes	-0.126678
INPP5K	All genes	0.0865749
IPO4,TM9SF1	All genes	-0.166059
IQGAP1	All genes	-0.20206
IRF5	All genes	-0.00306033
ISCU	All genes	0.212079
IST1	All genes	0.0545425
ISYNA1	All genes	-0.0718971
ITCH	All genes	0.080827
ITFG3	All genes	0.168376
ITGA4	All genes	0.181854
ITGAM	All genes	0.0970877
ITGB1	All genes	-0.0937212
ITGB2	All genes	-0.20426
ITM2B	All genes	0.19459
ITM2C	All genes	0.645368
ITSN1	All genes	0.195366
JAK1	All genes	0.21928
JMJD1C	All genes	-0.0201073
JTB	All genes	0.163704
KARS	All genes	-0.580687
KATNBL1,SLC12A6	All genes	0.18961
KDELR2	All genes	0.0338398
KHK	All genes	-0.0202186
KLF10	All genes	-0.130652
KLF13	All genes	-0.920096
KLHL6	All genes	0.00634734
KNG1	All genes	0.138668
KRCC1,MIR8112	All genes	-0.263676
KRT80	All genes	0.218507
KRTCAP2	All genes	0.00726677
KXD1	All genes	0.0834939
LAMP1	All genes	0.451542
LAMP2	All genes	0.265506
LAMTOR1	All genes	0.0964106
LAMTOR2	All genes	-0.0795427
LAMTOR4	All genes	-0.176663
LAMTOR5	All genes	-0.146355
LAPTM4A	All genes	0.323046
LARS2,LIMD1	All genes	0.429999
LAT2	All genes	-0.386683
LBP	All genes	0.493536
LCP1	All genes	0.179867
LCP2	All genes	0.262925
LCTL,RPL4	All genes	0.0926329
LDHA	All genes	-0.10714
LDLR,SMARCA4,UC_338	All genes	-0.178433
LEPROT	All genes	0.147194
LETM1	All genes	-0.193351
LGALS3	All genes	-0.559413
LGALS3BP	All genes	0.468589
LGMN	All genes	0.191217
LILRB4	All genes	-0.0707207
LIMA1	All genes	-0.287527
LIMS1	All genes	-0.283518
LIPA	All genes	0.0373334
LITAF	All genes	-0.282582
LMAN2	All genes	-0.0685137
LPCAT2	All genes	-0.346979
LRG1	All genes	1.33905
LRG1,SEMA6B	All genes	1.28752
LRP1	All genes	0.305077
LRPAP1	All genes	0.100973
LRRC25	All genes	0.249055
LSM10	All genes	-0.414467
LSM8,NAA38	All genes	-0.0917105
LSMD1,NAA38	All genes	-0.521552
LSP1	All genes	-0.106514
LTBP1	All genes	0.055134
LTC4S	All genes	0.0519851
LY6E	All genes	1.06642
LY86	All genes	0.201822
LY96	All genes	0.530549
LYN	All genes	0.0093337
LYZ1	All genes	0.209901
LYZ2	All genes	0.210658
M6PR	All genes	0.0953167
MADD	All genes	0.0183156
MAEA	All genes	-0.0404668
MAF1	All genes	-0.100981
MAFB	All genes	0.172776
MAN2B1	All genes	-0.176785
MAN2B2	All genes	-0.149536
MANF	All genes	-0.13278
MAP1LC3B	All genes	0.177511
MARC2	All genes	-0.53808
MARCO	All genes	1.98291
MAT2A	All genes	-0.183636
MBNL1	All genes	-0.258153
MBNL2	All genes	0.0212706
MCFD2	All genes	0.170676
MCTS1	All genes	-0.174041
MDH2	All genes	-0.157379
MEA1	All genes	-0.206698
MED21	All genes	0.0237522
MED28	All genes	0.14412
MEF2A	All genes	0.0874804
METTL23	All genes	-0.646202
MFF	All genes	-0.036468
MFSD1	All genes	0.217994
MGST1	All genes	0.289287
MID1IP1	All genes	0.00430253
MIEN1	All genes	-0.014432
MIR1892,SPTSSA	All genes	-0.237862
MIR1930,SUMO3,UBE2G2	All genes	-0.042719
MIR1982,OAZ1	All genes	-0.392927
MIR21,VMP1	All genes	0.319954
MIR3076,TKT	All genes	-0.368774
MIR3082,STUB1	All genes	0.526676
MIR3091,RPS21	All genes	-0.193795
MIR3535,NCL,SNORA75	All genes	-0.0508922
MIR5129,ZEB2	All genes	0.15882
MIR680-2,PRKCSH	All genes	0.0342393
MIR702,PLOD3	All genes	0.0975205
MIR703	All genes	-0.443557
MIR704,PDIA4	All genes	-0.0967934
MIR7046,RABAC1	All genes	0.0947286
MIR7079,RPL13,SNORD68	All genes	-0.186749
MIR7678,SLPI	All genes	-0.961978
MIR8104,PPM1H	All genes	-0.530056
MOB3A	All genes	-0.169421
MORF4L2	All genes	-0.204757
MPP1	All genes	0.0378832
MRP63	All genes	0.32529
MRPL14	All genes	0.00610754
MRPL17	All genes	-0.177718
MRPL18	All genes	0.289548
MRPL20	All genes	-0.281435
MRPL23-PS1	All genes	-0.425387
MRPL24	All genes	-0.0921248
MRPL36	All genes	-0.268642
MRPL42	All genes	-0.00301719
MRPL52	All genes	-0.338847
MRPL54	All genes	-0.243649
MRPS14	All genes	-0.184161
MRPS15	All genes	-0.00563267
MRPS17	All genes	-0.185902
MRPS18A	All genes	0.0544849
MRPS18C	All genes	0.108098
MRPS21	All genes	0.307594
MRPS34,NME3	All genes	0.141686
MS4A8A	All genes	0.519075
MSN	All genes	-0.148769
MSR1	All genes	0.100262
MSRA	All genes	-0.159366
MT1	All genes	0.311238
MTPN	All genes	-0.175042
MTUS1	All genes	-0.0490899
MUM1,NDUFS7,TRNA_ASN	All genes	0.0562292
MYADM	All genes	-0.072381
MYEOV2	All genes	-0.256184
MYG1,PFDN5	All genes	0.0845993
MYL12A	All genes	0.527198
MYL12A,MYL12B	All genes	-0.0825675
MYL6	All genes	-0.14082
MYO1F	All genes	0.203275
MYO1G	All genes	-0.254431
NAA60	All genes	0.16695
NADK	All genes	0.210784
NAGA	All genes	0.172167
NAGLU	All genes	-0.585237
NAGPA	All genes	-0.174869
NAPA	All genes	0.0120357
NARS	All genes	0.0548791
NCF1	All genes	-0.0100445
NCF2	All genes	-0.0644167
NCF4	All genes	0.0592325
NCK1	All genes	0.0207684
NCKAP1L,PDE1B	All genes	0.0920793
NCSTN	All genes	0.0696814
NDFIP1	All genes	-0.165552
NDOR1,TOR4A	All genes	0.0832092
NDUFA1	All genes	-0.3378
NDUFA10	All genes	-0.0464215
NDUFA11	All genes	-0.041301
NDUFA13	All genes	0.0135861
NDUFA2	All genes	-0.0118586
NDUFA3	All genes	-0.258587
NDUFA4	All genes	-0.110287
NDUFA5	All genes	0.00331115
NDUFA6	All genes	0.128656
NDUFA7	All genes	-0.156631
NDUFA8	All genes	-0.231501
NDUFA9	All genes	-0.0223621
NDUFB10	All genes	-0.0139586
NDUFB11	All genes	-0.0725978
NDUFB2	All genes	-0.169513
NDUFB3	All genes	0.0858121
NDUFB5	All genes	0.152529
NDUFB6	All genes	-0.225578
NDUFB7	All genes	-0.201286
NDUFB8	All genes	-0.0297828
NDUFC1	All genes	-0.163896
NDUFC2	All genes	-0.255032
NDUFS2	All genes	-0.0957571
NDUFS4	All genes	-0.0659002
NDUFS6	All genes	-0.320146
NDUFV1	All genes	-0.140744
NDUFV2	All genes	-0.237437
NDUFV3	All genes	-0.0708982
NECAP2	All genes	-0.136256
NEDD8	All genes	0.00386658
NENF	All genes	-0.203964
NFAM1	All genes	0.0905971
NFE2L2	All genes	0.187531
NFKBIA	All genes	0.19917
NFU1	All genes	-0.0402541
NINJ1	All genes	0.176974
NIPSNAP3B	All genes	-0.179114
NISCH,SMIM4	All genes	-0.105704
NME1	All genes	-0.217401
NME2	All genes	-0.114035
NOP10	All genes	-0.357681
NPC2	All genes	0.294259
NPM1	All genes	-0.104972
NPTN	All genes	-0.0333839
NRROS	All genes	0.140459
NT5C	All genes	-0.0942759
NT5E	All genes	-0.0110089
NUCB1	All genes	-0.0129093
NUCB2	All genes	-0.251564
NUP210L	All genes	-0.170176
NUP210L,TPM3	All genes	-0.445708
NUPR1	All genes	0.41262
NXF1,TMEM223,WDR74	All genes	0.0269245
OAT	All genes	0.178482
OAZ1-PS	All genes	-0.636287
OCIAD1	All genes	0.0466688
OGT	All genes	0.107277
OS9	All genes	0.0541772
OSBPL9	All genes	0.094843
OST4	All genes	0.0395685
OSTC	All genes	-0.177576
OSTF1	All genes	-0.17208
OTUB1	All genes	-0.175578
PABPC1,YWHAZ	All genes	0.0401972
PADI4	All genes	-0.0995234
PAICS	All genes	-0.311372
PAIP2	All genes	-0.0275901
PARK7	All genes	-0.204419
PARL	All genes	-0.0538118
PCBP2,UC_338	All genes	0.0132365
PDCD6	All genes	0.0694611
PDCD6IP	All genes	-0.041601
PDHA1	All genes	0.0395139
PDIA3	All genes	-0.0250193
PDIA6	All genes	-0.00385841
PDLIM1	All genes	-0.0234904
PDLIM4	All genes	-0.358506
PEPD	All genes	0.116331
PF4	All genes	-0.637732
PFN1	All genes	-0.209851
PGD	All genes	0.0615941
PGLYRP1	All genes	-0.965264
PID1	All genes	-0.0473101
PIGX	All genes	-0.190641
PILRA	All genes	-0.252994
PILRB1,PILRB2	All genes	-0.0752252
PIP5K1A,TNFAIP8L2	All genes	0.194001
PIRA6	All genes	0.441319
PISD	All genes	0.0626468
PISD-PS1	All genes	0.0314393
PITPNC1	All genes	0.0913603
PKIG	All genes	0.531897
PKM	All genes	-0.335007
PLA2G15	All genes	0.55316
PLA2G7	All genes	0.808004
PLAUR,SMG9	All genes	-0.363876
PLD4	All genes	0.371279
PLEK	All genes	0.017769
PLEKHB2	All genes	0.343919
PLEKHM3	All genes	0.150296
PLIN2	All genes	0.445767
PLTP	All genes	0.827285
PLXDC2	All genes	0.0451342
PLXNB2	All genes	0.37544
PMP22	All genes	-0.155861
PNRC2	All genes	-0.0742706
POLR2E	All genes	-0.203555
POLR2F	All genes	-0.0757221
POLR2J	All genes	-0.139608
POLR3GL	All genes	0.192035
POMP	All genes	0.030028
PON2	All genes	-0.0761979
PPIB	All genes	-0.158319
PPIL2	All genes	0.00929724
PPP2R1A	All genes	-0.0727278
PPP2R5C	All genes	-0.57322
PPT1	All genes	0.378845
PQLC3	All genes	-0.390564
PRCP	All genes	0.0318008
PRDX1	All genes	0.0900524
PRDX2	All genes	-0.0485471
PRDX3	All genes	-0.109224
PRDX4	All genes	-0.714708
PRDX5	All genes	0.0723846
PRDX6	All genes	-0.254057
PRELID1	All genes	-0.0627644
PRG4	All genes	0.133654
PRKAG1	All genes	-0.289028
PRKAR1A	All genes	-0.235961
PRKCD	All genes	-0.112557
PROS1	All genes	0.0885615
PRPF40A	All genes	0.0310348
PRR13	All genes	0.308184
PRTN3	All genes	0.974705
PSAP	All genes	0.281494
PSMA1	All genes	-0.0622581
PSMA2	All genes	-0.134588
PSMA4	All genes	-0.120326
PSMA6	All genes	-0.123094
PSMA7	All genes	-0.228768
PSMB1	All genes	-0.128438
PSMB10	All genes	0.313067
PSMB2	All genes	-0.181774
PSMB6	All genes	-0.0931139
PSMB7	All genes	-0.0687859
PSMC3	All genes	-0.0353355
PSMC5	All genes	0.109869
PSMC6	All genes	0.0965696
PSMD13	All genes	0.147853
PSMD2	All genes	-0.134876
PSMD4	All genes	0.0653797
PSMD6	All genes	-0.319052
PSMD8	All genes	-0.213001
PSME1	All genes	0.362613
PTBP1	All genes	-0.103024
PTBP3	All genes	0.121259
PTGIS	All genes	0.156205
PTP4A2	All genes	-0.671488
PTPLAD2	All genes	0.151863
PTPN18	All genes	-0.374867
PTPN6	All genes	0.0246906
PTPRC	All genes	-0.00894658
PTS	All genes	0.15177
PTTG1IP	All genes	0.0286644
PUF60	All genes	-0.0793798
PUM1,SDC3	All genes	0.186534
PYCARD	All genes	-0.210027
PYGL	All genes	-0.0304913
RAB1	All genes	-0.174152
RAB11A	All genes	-0.135463
RAB14	All genes	-0.212389
RAB18	All genes	-0.126211
RAB27A,RP24-280G4.9	All genes	-0.707812
RAB31	All genes	0.142633
RAB32	All genes	-0.21507
RAC1	All genes	0.358674
RAC2	All genes	-0.0525712
RALB	All genes	-0.0275239
RALGDS	All genes	0.379355
RAMP2,VPS25	All genes	0.00291054
RANBP1	All genes	-0.480482
RAP1B	All genes	0.193165
RAP1GAP2	All genes	-0.317739
RASGRP2	All genes	-0.137287
RASSF4	All genes	0.319412
RBM25	All genes	-0.1587
RBM39	All genes	-0.0205908
RBM5	All genes	0.107405
RBM7	All genes	-0.0869611
RBX1	All genes	-0.0751634
REEP5	All genes	-0.160816
RER1	All genes	-0.0147544
RETNLA,RETNLG	All genes	-1.69196
RFK	All genes	-0.53585
RGN	All genes	-0.346153
RGS10	All genes	-0.160623
RGS18	All genes	-0.215356
RGS19	All genes	-0.0977092
RGS2	All genes	0.0332462
RHOA	All genes	-0.13457
RHOC	All genes	-0.449006
RHOG	All genes	-0.021987
RILPL2	All genes	-0.234632
RIOK3	All genes	-0.162586
RNASET2A,RNASET2B	All genes	0.0161496
RNF13	All genes	0.0957994
RNF141	All genes	0.094723
RNF167	All genes	0.486404
RNF181	All genes	0.267088
RNF7	All genes	-0.225381
RNH1	All genes	-0.148294
RNPEP	All genes	-0.245409
ROMO1	All genes	-0.246364
RPL10,SNORA70,TAZ	All genes	0.0061673
RPL10A	All genes	-0.166561
RPL10A-PS1	All genes	-0.11178
RPL12,SNORA65	All genes	-0.230776
RPL13A,SNORD33,SNORD34	All genes	0.139634
RPL14	All genes	-0.0387764
RPL14-PS1	All genes	-0.0997161
RPL18-PS1	All genes	0.0501776
RPL18A	All genes	0.0314745
RPL18A-PS1	All genes	-0.0126247
RPL19-PS11	All genes	0.0813332
RPL22	All genes	0.248862
RPL22L1	All genes	-0.488317
RPL23,SNORA21	All genes	-0.0315355
RPL3	All genes	-0.0518924
RPL3-PS1	All genes	-0.256902
RPL31	All genes	-0.183966
RPL31-PS16	All genes	-0.399204
RPL31-PS8	All genes	0.0816397
RPL32	All genes	-0.3074
RPL34	All genes	-0.153296
RPL34-PS1	All genes	-0.187069
RPL35	All genes	-0.264076
RPL35A	All genes	0.0928333
RPL36A	All genes	-0.0325123
RPL36A-PS1	All genes	-0.22774
RPL37A	All genes	0.0288695
RPL38	All genes	-0.264961
RPL38-PS2	All genes	-0.178236
RPL39	All genes	0.111109
RPL39-PS	All genes	-0.182454
RPL41	All genes	-0.24277
RPL6	All genes	-0.013577
RPL7	All genes	0.135269
RPL8	All genes	0.0127706
RPL9-PS7	All genes	0.109831
RPLP0	All genes	-0.0542978
RPLP1	All genes	-0.0628842
RPLP2,SNORA52	All genes	-0.0258587
RPLP2-PS1,WDR89	All genes	0.137756
RPN1	All genes	-0.0811088
RPN2	All genes	-0.205873
RPP21	All genes	0.145654
RPS10	All genes	0.0400732
RPS10-PS2	All genes	-0.0585096
RPS10-PS4	All genes	-0.0567388
RPS11	All genes	-0.0184404
RPS11-PS1	All genes	0.124435
RPS13-PS1	All genes	-0.247941
RPS13-PS2	All genes	-0.00502978
RPS14	All genes	-0.0507049
RPS15	All genes	0.221409
RPS15-PS2	All genes	0.0321079
RPS15A	All genes	-0.0440881
RPS15A-PS3	All genes	-0.0361985
RPS16	All genes	-0.346215
RPS16-PS2	All genes	-0.283532
RPS17	All genes	-0.165841
RPS18	All genes	-0.00352153
RPS19	All genes	-0.326815
RPS19-PS6,TECPR2	All genes	-0.290237
RPS2,SNORA64	All genes	0.907758
RPS24	All genes	-0.127946
RPS24-PS3	All genes	0.193908
RPS25	All genes	-0.208433
RPS25-PS1	All genes	-0.30309
RPS26	All genes	-0.155168
RPS26-PS1	All genes	-0.474769
RPS27A-PS2	All genes	0.0544903
RPS27L	All genes	-0.503958
RPS28	All genes	-0.227563
RPS3,SNORD15B	All genes	0.0438134
RPS3A1	All genes	0.178121
RPS3A3	All genes	0.0997246
RPS4X	All genes	0.0908489
RPS5	All genes	-0.007745
RPS6KA1	All genes	-0.228838
RPS9	All genes	0.13261
RPSA,SLC25A38	All genes	0.11088
RRP1	All genes	-0.0776685
RSU1	All genes	-0.0809232
RTCB	All genes	0.2169
RTFDC1	All genes	0.193636
S100A1	All genes	-0.049938
S100A10	All genes	-0.312656
S100A13	All genes	-0.320018
S100A4	All genes	-1.25998
S100A6	All genes	-0.979359
SAA3	All genes	1.81085
SAMSN1	All genes	0.0914617
SAR1A	All genes	-0.143763
SAR1B	All genes	-0.00694905
SASH3,UTP14A	All genes	0.00284367
SAT1	All genes	0.0483601
SCAF4,SOD1	All genes	-0.400318
SCAMP2	All genes	-0.00384692
SCARB2	All genes	0.260185
SCPEP1	All genes	0.211853
SDCBP	All genes	0.148982
SDF2	All genes	0.133742
SDF2L1	All genes	-0.168727
SDF4,TNFRSF4	All genes	-0.020006
SDHA	All genes	-0.028281
SDHB	All genes	0.0123841
SDHD	All genes	0.00555634
SEC11A	All genes	0.0870771
SEC11C	All genes	-0.102434
SEC13	All genes	-0.127731
SEC14L1	All genes	0.162217
SEC61A1	All genes	0.0272541
SEC61B	All genes	-0.156392
SELK	All genes	0.0949575
SELP	All genes	0.126549
SELPLG	All genes	0.0924798
SEP15	All genes	-0.183012
SEPP1	All genes	0.862
SEPT2	All genes	-0.778911
SEPT7	All genes	-0.112217
SERINC1	All genes	0.150782
SERINC3	All genes	0.339473
SERP1	All genes	-0.49286
SERPINB10	All genes	0.365376
SERPINB1A,SERPINB1C	All genes	-0.726593
SERPINB2	All genes	-0.601882
SERPINB6A	All genes	0.218599
SERPINB8	All genes	0.192586
SESN1	All genes	0.0532319
SF3B1	All genes	0.0450124
SF3B5	All genes	-0.0460141
SFR1	All genes	-0.00487419
SFXN3	All genes	-0.284936
SGMS1	All genes	-0.138768
SGPL1	All genes	0.0827263
SH3BGRL	All genes	0.107436
SH3BGRL3	All genes	-0.153271
SH3GLB1	All genes	-0.0953149
SH3KBP1	All genes	-0.197535
SHFM1	All genes	-0.152987
SHISA5	All genes	0.16096
SIN3B	All genes	-0.187673
SIRPA	All genes	0.0785374
SKAP2	All genes	0.0410032
SKP1A	All genes	0.151219
SLA	All genes	-0.104326
SLC11A1	All genes	0.0243624
SLC13A2	All genes	0.0832182
SLC22A28,SLC22A29	All genes	-0.245856
SLC25A11	All genes	-0.160947
SLC25A3	All genes	-0.0665004
SLC25A39	All genes	-0.0606436
SLC25A4	All genes	-0.00671822
SLC25A5	All genes	-0.0915267
SLC2A6	All genes	0.16019
SLC3A2,TAF6L,TMEM179B	All genes	0.299262
SLC6A6	All genes	0.139535
SLIRP	All genes	-0.248485
SMIM11	All genes	-0.0180584
SMIM14	All genes	0.136039
SMIM20	All genes	-0.0442283
SMU1	All genes	-0.0520944
SNAP23	All genes	0.191613
SNAPC5	All genes	0.0797538
SNAPIN	All genes	-0.203829
SND1	All genes	0.308987
SNHG1,SNORD22	All genes	0.0579823
SNHG6,SNORD87	All genes	-0.667183
SNRPB	All genes	-0.106176
SNRPE	All genes	0.0233162
SNRPF	All genes	-0.624121
SNX1	All genes	-0.00388568
SNX3	All genes	-0.161679
SNX5	All genes	0.0971151
SOAT1	All genes	0.474438
SON	All genes	-0.176165
SPCS1	All genes	-0.00298252
SPCS2	All genes	0.174754
SPCS3	All genes	-0.0631554
SPG21	All genes	0.0842424
SPI1	All genes	0.393244
SPOP	All genes	0.214254
SPPL2A	All genes	0.160679
SPTBN1	All genes	-0.275439
SQRDL	All genes	0.0484601
SQSTM1	All genes	-0.0811863
SRGN	All genes	-0.20019
SRI	All genes	-0.288477
SRP14	All genes	0.15117
SRP19	All genes	-0.232899
SRP72	All genes	-0.458799
SRP9	All genes	0.137561
SRRM2,TCEB2	All genes	-0.0271938
SRSF3	All genes	-0.300388
SRSF5	All genes	-0.0582635
SRSF7	All genes	-0.00143783
SSB	All genes	-0.0414859
SSH2	All genes	-0.305385
SSNA1	All genes	-0.304842
SSR1	All genes	-0.36352
SSR2	All genes	-0.235863
SSR3	All genes	-0.0907223
SSR4	All genes	-0.30585
SSU72	All genes	0.0387103
ST13	All genes	-0.0442976
ST3GAL4	All genes	0.0534794
ST3GAL5	All genes	-0.0181946
STAT3	All genes	-0.0524207
STAT6	All genes	0.0940651
STK10	All genes	0.164999
STK38	All genes	-0.0392012
STOM	All genes	0.29095
STRA13	All genes	-0.168023
STT3A	All genes	0.0601059
STX7	All genes	0.0317418
STXBP2	All genes	-0.0939576
SUB1	All genes	-0.013037
SUCLG1	All genes	-0.0668713
SULT1A1	All genes	0.574704
SUPV3L1,VPS26A	All genes	-0.0388193
SURF4	All genes	-0.133454
SWI5	All genes	-0.00893823
SYF2	All genes	0.215119
TAGLN2	All genes	-0.0130149
TALDO1	All genes	-0.321412
TAOK3	All genes	0.115492
TASP1	All genes	-0.381635
TAX1BP1	All genes	-0.165648
TBC1D9B	All genes	0.0137756
TBCA	All genes	-0.152254
TBCB	All genes	-0.154217
TBXAS1	All genes	0.309357
TCEB1	All genes	-0.262422
TCIRG1	All genes	-0.111865
TCN2	All genes	0.226787
TECR	All genes	-0.287045
TGFB2	All genes	0.0144549
TGFBI	All genes	-0.0594817
THBS1	All genes	-0.326751
TIMD4	All genes	0.907593
TIMM8B	All genes	0.0161361
TIMP2	All genes	0.535313
TLN1	All genes	-0.00479018
TLR13	All genes	0.145073
TM2D2	All genes	0.010878
TM6SF1	All genes	0.213836
TM9SF2	All genes	0.0881457
TM9SF4	All genes	0.0993976
TMBIM6	All genes	0.208208
TMED3	All genes	0.00850933
TMEM109	All genes	0.0680142
TMEM141	All genes	-0.0724822
TMEM147	All genes	-0.105118
TMEM14C	All genes	-0.127922
TMEM167	All genes	-0.226795
TMEM170B	All genes	-0.477132
TMEM176A	All genes	0.741278
TMEM176B	All genes	0.668696
TMEM208	All genes	-0.0942151
TMEM234	All genes	-0.0338724
TMEM256	All genes	-0.185576
TMEM258	All genes	-0.190588
TMEM261	All genes	0.213571
TMEM37	All genes	0.238541
TMEM50A	All genes	0.166588
TMEM59	All genes	0.0955449
TMEM66	All genes	0.323489
TMOD3	All genes	0.00963604
TMSB4X	All genes	-0.130671
TMX1	All genes	-0.139175
TNFAIP8	All genes	-0.358436
TNFRSF1A	All genes	0.102741
TNFSF12,TNFSF12TNFSF13,TNFSF13	All genes	0.140941
TOMM22	All genes	-0.0992926
TOMM7	All genes	-0.150685
TONSL,VPS28	All genes	0.0943321
TOR1A	All genes	-0.118166
TPI1	All genes	0.133624
TPM3-RS7	All genes	-0.224954
TPP2	All genes	0.192114
TPST2	All genes	-0.164299
TPT1	All genes	0.0463703
TPT1-PS3	All genes	0.0978946
TRAPPC1	All genes	-0.04392
TRAPPC2L	All genes	0.0374181
TRF	All genes	0.649855
TSC22D3	All genes	0.704762
TSPAN14	All genes	0.0631354
TSPAN31	All genes	0.195621
TSPAN32	All genes	-0.00957362
TSPAN4	All genes	0.0443503
TSPO	All genes	-0.0654986
TUBB5	All genes	-0.531795
TUBB6	All genes	-0.168785
TWF1	All genes	-0.675049
TXN1	All genes	0.0998109
TXNDC15	All genes	0.0317276
TXNDC17	All genes	-0.0544001
TXNIP	All genes	0.17983
TYROBP	All genes	-0.19003
UAP1	All genes	0.2503
UBA1	All genes	0.0149344
UBAP2L	All genes	-0.161819
UBE2A	All genes	-0.561047
UBE2B	All genes	0.0972098
UBE2D3	All genes	-0.117271
UBL3	All genes	0.0425075
UBL5	All genes	-0.127527
UCP2,UCP3	All genes	0.275703
UFC1	All genes	0.024268
UGT1A1,UGT1A10,UGT1A2,UGT1A5,UGT1A6A,UGT1A7C,UGT1A8,UGT1A9	All genes	-0.0416511
UNC13D,WBP2	All genes	0.238746
UNC50	All genes	-0.0468682
UNC93B1	All genes	0.177935
UQCC2	All genes	-0.094349
UQCR10	All genes	-0.197943
UQCR11	All genes	-0.262307
UQCRB	All genes	0.00903682
UQCRC1	All genes	-0.127754
UQCRC2	All genes	-0.0929104
UQCRFS1	All genes	-0.226971
UQCRH	All genes	0.0931805
UQCRQ	All genes	-0.373947
USE1	All genes	0.138121
USMG5	All genes	-0.714879
VAMP3	All genes	-0.134644
VAMP4	All genes	0.00414922
VAMP8	All genes	0.253511
VAPA	All genes	0.241735
VIM	All genes	-0.545588
VIMP	All genes	0.0548622
VKORC1	All genes	-0.0134217
VMN2R102	All genes	0.989097
VMN2R26	All genes	-0.503438
VPS29	All genes	-0.0253836
VPS35	All genes	-0.062471
VTI1B	All genes	0.289241
WDR1	All genes	-0.239912
WFDC17	All genes	0.0557064
WNT2	All genes	0.398896
WSB1	All genes	-0.235416
XBP1	All genes	-0.163235
YPEL5	All genes	0.169411
YWHAB	All genes	-0.287347
YWHAE	All genes	-0.252074
YWHAG	All genes	0.105509
ZFP207	All genes	-0.0735074
ZFP706	All genes	-0.151351
ZFYVE21	All genes	0.200985
ZKSCAN4	All genes	-1.53636
ZNHIT1	All genes	0.170823
ZYX	All genes	-0.29234

## Sheet: Figure3e
Figure 3e - Female-male fold change (log2) distribution of the genes in modules C1-C5 defined by Mostafavi et al. (Cell, 2016), from unstimulated macrophages
C1		C2		C3		C4		C5
Genes	FC female/male (log2)	Genes	FC female/male (log2)	Genes	FC female/male (log2)	Genes	FC female/male (log2)	Genes	FC female/male (log2)
ANTXR2	-0.207645	ABI1	0.234222	ACOT9	0.15192	ABCD1	0.195984	ACSL1	0.198139
ARHGAP25	0.634552	ARHGAP12	0.106319	ANKFY1	0.372845	ADCY7	-0.147089	ADAM17	0.287206
ARL6IP6	-0.751573	ARHGAP15	0.335523	BST2	0.330018	ADPRHL2	-1.71162	ADM	0
BLVRA	0.0226155	ATP6V1D	-0.00703557	CASP1	0.387025	AKNA	0.490187	AIM2	0.304823
CAMK2D	-0.711483	ATP6V1H	0.0708892	CASP4	0.431743	ARHGAP17	0.318388	ATF3	0.00185553
CAPN2	-0.450625	AZI2	-0.950437	CHMP5	0.490067	ARHGAP27	-0.89725	C3AR1	0.383001
CAPZA2	0.128831	BET1	0.214706	CMPK2	-0.540157	ATXN7L1	0.126863	CASP7	-0.190587
CAST	0.0446997	C1GALT1C1	0.839193	CNP	-0.174558	BSCL2	0.000598753	CCL5	0
CD164	0.390288	CASP3	-0.255096	DDX58	0.289505	CASP8	0.223047	CCR1	0.312009
CTSO	0.21152	CCNL1	-0.425892	DDX60	0.812086	CDC25B	-0.458729	CCRL2	0.747677
DEK	-1.26778	CFLAR	0.0433938	DHX58	0.417487	DERL1	-0.38301	CD274	-0.143886
DPY19L1	0.15875	CISD2	-0.250319	DTX3L	0.721762	DOCK8	-0.772365	CD38	0.95491
EFR3A	-0.0602619	COQ10B	0.00331549	EPSTI1	0.545677	ECE1	-0.571531	CD40	0.311395
ERP44	0.052692	CRLF3	-0.970301	FAM26F	-0.210005	ELMO2	-0.21648	CD83	0.453738
EXOC6	0.198171	CUL1	-0.118697	FBXO6	-0.204176	FGD2	0.331153	CD86	-0.0031929
FAM129A	0.32614	CYLD	0.139577	GBP2	0.370404	GRAMD1B	-0.423327	CLIC4	-1.17811
FAM69A	0.317649	DDX26B	0.577433	GSDMD	-0.132809	GTPBP2	0.0927691	CTSS	0.741097
GPR171	0	DDX3X	0.187671	HSH2D	0	IKBKE	0.373016	CXCL10	0
GRK5	0.56954	DPP4	0	IFIH1	0.690318	INPP5D	0.301476	CYBB	0.245345
IL1RAP	0.381429	ELF1	0.129924	IFIT1	0.545549	ITGAL	0.174618	DAPP1	0.0263792
IRF2	-0.01728	EXOSC9	0.0363173	IFIT2	0	ITGB7	-0.273042	DENND5A	0.538417
ITM2B	0.336401	FAM111A	-0.0244617	IFIT3	0.571721	KLF13	-1.90783	DRAM1	0.153477
JAK2	0.210191	FAM46A	-0.107541	IFITM1	0.284119	NAPA	0.0528234	EHD4	-0.847412
KARS	-1.09205	FAS	0.266325	IFITM2	0.309455	NOTCH2	0.245714	FGL2	-0.482959
LGALS8	0.331547	FCHSD2	0.792019	IFITM3	0.48712	OGFR	-1.68515	GADD45B	0.133553
LIPA	-0.175643	FLI1	-0.0991441	IRF1	0.392104	PGAP2	0.0515109	GCNT1	0.764843
LPAR6	0.828379	FNBP4	-0.393749	IRF7	0.523199	PML	-0.0792944	GLRX	-0.205482
LYST	0.579909	FNDC3A	0.485612	IRF9	0.6735	PPP2R4	-0.10136	GPR141	0
MPP1	0.0117917	FOXN2	-0.164065	ISG15	0.233945	PRKCE	-0.0203907	IL15	0.453252
MTM1	0.279342	FYB	0.649462	ISG20	0.414626	PRKD2	-0.623143	IL1RN	0.225053
NCOA7	0.215015	FYTTD1	0.327544	LAP3	0.12736	PSMB10	0.255299	KLF6	-0.0591737
NMI	0.528721	GCA	-0.331001	LCP2	0.286054	PTK2B	-0.175298	KYNU	0
PDK3	-1.17662	GPBP1	0.00278709	LGALS3BP	0.484802	RASA3	0.303431	LYN	0.0198455
PLEKHA2	-0.0589751	GPD2	0.146755	LGALS9	0.256044	RIPK3	-0.290992	MARCKS	-0.124995
PPA1	-0.587077	GRAMD3	-0.791852	LY6E	0.940393	SFT2D2	0.234657	MCOLN2	0.18317
PRKX	-0.205691	GTF2B	-0.107548	LY96	0.984671	SIDT2	0.39876	MVP	0.0407588
PSMA4	-0.0655364	H3F3B	-0.0229776	MAP3K8	0.255329	SLC44A2	-0.18544	NADK	0.160641
PTPLAD2	0.236844	HBP1	0.385989	MX1	0.210562	SOCS1	0	NINJ1	0.321649
PYHIN1	0.785773	HIAT1	-0.300757	MYD88	0.216977	STARD3	0.307214	P2RY13	0.45323
SELL	-0.142688	HIVEP2	0.464653	NOD1	-0.01747	STARD5	0.504314	PDE4B	0.811437
SGMS1	-0.119274	ITPR1	0.566701	NUB1	0.309998	TMEM184B	-0.377866	PFKFB3	1.34062
SLC25A24	-0.364638	KIF23	-1.0268	OAS2	0.578384	TRIM26	0.0692216	PGD	0.0204143
SNX6	0.045386	LPIN2	0.0136137	OAS3	1.01108	TSPAN14	0.132198	PIK3AP1	0.487661
SPTLC2	-0.733508	MBNL1	-0.241629	PARP14	1.19634	ZFP36	0.324243	PMAIP1	-0.54365
STK24	-0.335711	MEF2A	0.0545058	PARP9	0.439314			PRKCD	-0.792353
TAF1B	-0.0123473	MIA3	0.257645	PLAC8	1.03718			RAB7L1	0.2223
TBK1	0.085956	MIER1	0.0467348	PSMB8	0.110422			RALB	-0.173942
TMEM123	-0.983589	MIER3	-0.762845	PSMB9	0.619428			RASGEF1B	0.745736
TMEM126B	0.471547	MITD1	0.106471	PSME1	0.266467			RASGRP3	0.400027
TMEM19	0.27317	MORC3	-0.012605	PSME2	0.30151			RGS1	0.240609
TMEM50A	0.354629	MSL3	-0.155091	RSAD2	1.9913			RHBDF2	0.302848
TMEM60	-0.249616	MYCBP2	0.437729	RTP4	0.865781			RRBP1	0.0861311
TMX1	0.188316	NME7	0.283198	SAMD9L	0.482793			SAMSN1	0.350603
TOR1AIP1	0.609676	PAPD4	-1.24308	SAMHD1	0.395525			SLAMF7	0.333627
TRIP4	-0.147127	PARP11	0.391997	SAT1	-0.0545378			SLC15A4	-1.02242
UBE2E1	-0.0371156	PARP8	-0.510456	SCARB2	0.19456			SLC31A2	0.38275
USP25	1.04705	PCMTD1	0.280457	SERPINB9	0.299288			SLC7A7	-0.0011601
		PHYH	0.243986	SLFN5	1.22565			SNX10	0.283131
		PNPT1	-0.0820983	SP110	-0.0997019			SQRDL	0.226388
		RAB3GAP1	0.191422	SP140	0.785361			SRGN	-0.114261
		RABGAP1L	0.192348	STAMBPL1	-0.214334			ST3GAL5	-0.302428
		RBBP6	0.423254	STAT1	0.641834			STOM	0.395812
		RBM43	0.439606	STAT2	0.300672			STX11	-1.06421
		RFC3	-0.541458	STAT3	-0.413192			TMBIM1	0.147012
		RNF138	0.329408	TAP1	0.295315			TMEM51	-0.159135
		RNF34	0.551974	TMEM106A	0.635724			TOR3A	0.407373
		SETX	-0.0971068	TMEM140	0.498883			WARS	-0.0926048
		SNX2	-0.132244	TRAFD1	0.314734
		SSB	0.0934573	TRIM25	0.461139
		STAP1	-0.18198	UBE2L6	0.0107263
		STK4	0.0798331	UNC93B1	0.204416
		SUB1	0.0206169	USP18	0.4472
		TANK	0.505236	VRK2	-0.525355
		TIA1	0.00300054	XAF1	0.542498
		TIPARP	-0.63406	ZBP1	0.373341
		TTC39B	-0.0982533
		TXNDC16	0.417646
		TXNIP	0.401986
		UTRN	0.371338
		WSB1	-0.0401073
		XRN2	0.184144
		ZUFSP	-0.0517887

## Sheet: Figure4a
Figure 4a - Principal component scores (PC1-PC3) of GN, MF and B cells, females and males with and without IFN
# PCA calculated based on 1000 autosomal genes with the highest standard deviation
# Unstimulated samples marked unstm.
# IFN stimulation marked by 1k IFN (1,000 injected enzyme unit) or 10k IFN (10,000 injected enzyme unit)
Sample name	Cell type	Unstm./IFN	sex	PC1	PC2	PC3
GN_F_1	GN	unstm.	female	16.2651	-16.879	-9.28157
GN_F_2	GN	unstm.	female	17.5325	-17.6092	-8.77667
GN_F_3	GN	unstm.	female	16.0715	-17.2495	-8.35261
GN_M_1	GN	unstm.	male	15.4402	-21.4707	-15.4325
GN_M_2	GN	unstm.	male	16.9272	-16.3399	-10.8635
GN_M_3	GN	unstm.	male	16.451	-18.2535	-9.07813
GN_F_10kIFN_1	GN	10k IFN	female	16.1984	-19.2891	9.8045
GN_F_10kIFN_2	GN	10k IFN	female	16.7652	-20.3386	10.3331
GN_F_10kIFN_3	GN	10k IFN	female	15.9031	-24.6391	9.15168
GN_M_10kIFN_1	GN	10k IFN	male	17.7541	-23.295	7.09691
GN_M_10kIFN_2	GN	10k IFN	male	17.531	-25.1724	5.70265
GN_M_10kIFN_3	GN	10k IFN	male	18.3631	-26.5543	4.84867
MF_F_1	MF	unstm.	female	23.0391	20.2072	-6.35367
MF_F_2	MF	unstm.	female	22.0576	19.638	-6.00207
MF_F_3	MF	unstm.	female	21.6206	20.6993	-6.84697
MF_M_1	MF	unstm.	male	21.6502	20.557	-7.98906
MF_M_2	MF	unstm.	male	21.5703	19.9859	-8.94634
MF_M_3	MF	unstm.	male	21.5364	19.9147	-7.67696
MF_F_10kIFN_1	MF	10k IFN	female	22.4596	16.2683	11.2632
MF_F_10kIFN_2	MF	10k IFN	female	22.7387	16.0081	11.4183
MF_F_10kIFN_3	MF	10k IFN	female	22.9264	16.0073	11.2955
MF_M_10kIFN_1	MF	10k IFN	male	22.4308	16.3919	7.92374
MF_M_10kIFN_2	MF	10k IFN	male	21.2326	17.5994	6.17595
MF_M_10kIFN_3	MF	10k IFN	male	22.0028	16.6753	8.19021
B_F_1	B	unstm.	female	-25.1739	2.60281	-7.83858
B_F_2	B	unstm.	female	-25.789	3.59175	-8.1666
B_F_3	B	unstm.	female	-25.2947	2.72782	-8.521
B_M_1	B	unstm.	male	-25.9907	2.4736	-8.22972
B_M_2	B	unstm.	male	-25.0795	2.61212	-8.65773
B_M_3	B	unstm.	male	-25.4187	3.20496	-8.2145
B_F_1kIFN_1	B	1k IFN	female	-26.4536	1.33938	2.31101
B_F_1kIFN_2	B	1k IFN	female	-26.6098	1.31541	2.619
B_F_1kIFN_3	B	1k IFN	female	-27.5268	0.604944	2.84596
B_M_1kIFN_1	B	1k IFN	male	-26.5701	0.925748	1.95697
B_M_1kIFN_2	B	1k IFN	male	-26.5004	1.40984	2.45141
B_M_1kIFN_3	B	1k IFN	male	-26.5579	0.979793	3.01735
B_F_10kIFN_1	B	10k IFN	female	-25.562	0.361316	5.64578
B_F_10kIFN_2	B	10k IFN	female	-26.1331	0.58622	5.9845
B_F_10kIFN_3	B	10k IFN	female	-25.6293	1.04953	5.70162
B_M_10kIFN_1	B	10k IFN	male	-25.2745	0.474132	6.96999
B_M_10kIFN_2	B	10k IFN	male	-25.5297	0.576004	5.9587
B_M_10kIFN_3	B	10k IFN	male	-25.3739	0.302394	6.56135

## Sheet: Figure4b
Figure 4b - Fold change (log2) values between IFN stimulated and unstimulated MF, for the IFN upregulated genes in male and/or female MF
Genes	Female FC (IFN/Unstm.)	Male FC (IFN/Unstm.)
ARID5A	3.72398	4.54353
STAT1	3.12874	3.29416
CASP8	1.59885	0.959563
BC038927,CSPRS,M55219,N-R5S215,SP100	2.38185	2.3022
SP140	2.00673	1.97867
D1ERTD622E	2.50918	1.92147
RNASEL	0.956277	1.05551
TOR1AIP2	2.12208	1.92258
ABL2	3.74715	2.73075
FCGR4	2.11299	1.96889
PYHIN1	4.64799	4.72095
PYDC3	6.36076	5.41
AI607873	3.58125	3.44134
ATF3	3.50411	2.6794
AK031819,VCPIP1	1.50098	1.80141
MITD1	2.60624	2.41133
SP110	2.16053	0.967063
TOR1AIP1	1.95651	1.82585
TOR3A	3.77048	3.37136
GM4955,PYDC4	6.83631	6.33795
BC094916	5.14612	4.68101
IFI204,MNDA	3.29686	3.26861
IFI203,MNDAL	2.9606	3.35946
IFI203	3.57606	5.56381
IFI202B,IFI205	6.64546	6.99042
PDE7B	3.50707	3.90485
SGK1	1.59707	1.89503
P4HA1	1.03314	1.07249
PPA1	2.00303	0.564202
TMCC3	2.15776	1.60644
STAT2	3.79538	3.9205
NCOA7	3.52801	3.4998
ZUFSP	3.16182	2.65939
FAM26F	5.65474	3.71881
RPF2	1.26095	1.01429
SBNO2	2.24093	1.11365
DBNL	1.46462	0.347576
AFTPH	2.15372	1.76631
GM23772	1.99947	2.04933
PNPT1	1.94662	1.58272
GM5431	3.11999	4.09973
IFI47,OLFR56	4.78295	4.17252
MGAT1	1.94193	1.11658
IRF1	4.18354	3.38417
GM12216	2.94903	3.31106
GM12250	5.07647	4.93286
IGTP,IRGM2	4.48122	4.44569
HIST3H2A,TRIM17	1.47476	2.1851
PIK3R6	1.1535	1.31866
XAF1	3.45987	3.36963
ANKFY1	0.764966	1.25067
RNF135	1.9064	0.8365
CCL2	7.87462	5.97451
CCL7	7.75157	6.10145
CCL12	6.37803	6.25192
SLFN5	4.03918	4.12473
SLFN2	1.94273	2.18369
SLFN1	1.09525	1.98256
GM11427,SLFN3,SLFN4	2.54661	3.08145
TRIM25	2.11295	2.46179
STARD3	2.13272	1.77029
CNP	1.56552	0.633366
GM11625,IFI35	2.66533	2.36759
TMEM106A	1.45093	1.08648
MKIAA1554,RNF213	2.80908	3.43426
URGCP	2.32115	1.35125
PTTG1	1.83796	1.34083
GM12184,IRGM1	4.77474	4.60032
GM12185,TGTP1	5.45214	4.66205
9930111J21RIK1,9930111J21RIK2,PSME2B	1.29077	1.13325
TGTP1,TGTP2	5.69049	4.61498
OLFR1396	5.84362	7.53885
LGALS9	1.92106	1.4205
AK135766,GM11425,SLFN10-PS,SLFN8,SLFN9	3.69255	3.2789
SLFN4	4.50165	4.7396
DHX58	2.87887	2.33208
CMPK2	7.43657	6.38552
GDAP10,NAMPT	3.21723	2.14055
SERPINA3F,SERPINA3G,SERPINA3H,SERPINA3I	7.35712	5.28652
RSAD2	9.09246	9.71572
WARS	1.43002	0.607223
ASB13	2.18362	2.05246
LGALS8	1.21843	1.01539
LY86	1.03157	0.695143
FBXW17	2.60033	2.03848
GADD45G	6.59656	5.48573
RGS14	1.67452	1.01308
PLK2	1.28118	0.769995
ZCCHC6	1.42761	1.18651
4930486L24RIK,CTLA2B	2.75426	2.32748
PXK	1.89498	0.545746
APEX1,PNP,PNP2	1.71085	0.8969
RNF31	2.64447	1.2653
IRF9	0.951994	1.33001
CCDC25	1.51416	0.842159
MKIAA1994,TSC22D1	3.45397	2.48233
EPSTI1	1.86924	1.75585
PNP	5.52814	4.73483
IRF9,REC8	-0.889968	1.95379
PHF11A	3.63183	2.88785
PHF11B	3.19669	2.83068
PHF11C,PHF11D,SETDB2	3.94416	3.6954
SETDB2	4.80811	5.28063
FNDC3A	1.97118	1.99392
RGCC	2.97241	1.87939
LY6E	1.08315	1.10719
APOBEC3	3.51061	2.39146
TSPO	1.46657	0.930814
MTSS1,TATDN1	1.55559	1.721
PARP10,PLEC	2.48073	2.25309
HMOX2	1.03627	0.685854
RTP4	2.09658	2.69282
PARP9	3.45165	3.19287
FILIP1L	1.43275	2.04676
MORC3	1.42951	1.36945
MX2	5.70372	5.46941
SOCS1	5.86548	4.67565
PARP14	3.74369	4.82491
DTX3L	3.15053	3.3265
USP25	-0.565501	1.87958
MX1	6.90988	6.6798
TAGAP	2.85946	3.30467
CDKN1A	1.57499	0.134273
AK086881,CMTR1	1.85378	1.38623
DAXX,TAPBP,ZBTB22	1.31877	0.993999
TAP1	3.33396	2.45155
PSMB8	1.81195	1.05971
LPIN2	1.86192	1.62591
D17WSU92E	1.59232	1.341
H2-K2	0.979007	1.76958
PSMB9	1.92097	1.62127
H2-T24	2.06477	1.8195
H2-T10,H2-T22,H2-T9	1.49279	0.858512
ENPP4	2.59324	2.29045
XDH	2.0081	1.40582
EIF2AK2,GM6548,SULT6B1	2.56985	2.16429
MAP3K8	1.11919	1.49714
TMEM173	1.86964	0.767507
GM4951	2.85802	3.69276
GM5970	3.75851	4.71923
F830016B08RIK,GM4841	2.95008	3.83418
IIGP1	7.68875	7.3913
TCF4	1.60914	0.945053
NR3C1	1.35323	0.342301
GM4841	3.45226	4.90634
BATF2	3.86574	2.85874
GM8369,MS4A4B,MS4A4C,MS4A4D,MS4A6B,MS4A6C	2.89128	3.18743
FAM111A	1.39131	0.889831
LPXN	1.92152	1.3589
CD274	5.71728	4.79792
IFIT2	8.96656	7.94821
IFIT3	9.30698	8.94553
I830012O16RIK	7.04264	6.22209
IFIT1	10.0818	9.83931
PCGF5	2.70443	2.30383
PIK3AP1	1.62718	1.12685
TCIRG1	1.64139	1.15818
STXBP3B	1.46511	2.16913
AW112010	3.30807	2.36589
AK079938	3.03025	5.12042
MS4A6D	2.23015	2.6174
2010002M12RIK,GM14446	8.1139	6.84111
FRMD4A	2.40138	2.51389
IL15RA	3.47499	3.37254
UBE2L6	3.4425	2.51644
SPPL2A	1.099	0.560372
MERTK	1.34419	0.891239
BC039771,RIN2	1.54091	1.40697
CD40	1.88447	0.927824
AK217074,RNF114	1.86947	1.74428
RBM43	2.22928	2.03475
NMI	2.07068	1.73358
IFIH1	3.48671	3.24884
RMDN3	1.55725	1.05118
RRBP1	1.05789	0.620463
SAMHD1	2.8357	2.16282
ZNFX1	3.29841	2.98798
ZBP1	2.96068	2.38857
HELZ2	2.9888	3.62893
TNFSF10	5.19591	4.19529
ADAR	2.36264	2.13821
SASS6	2.03497	2.10075
TIFA	1.87006	1.37444
GBP2B,GBP5	2.06778	1.78983
GBP3,GBP7	3.04269	2.63937
GBP2	3.44467	2.55028
F630111L10RIK,P2RY14	2.35712	1.64069
FCGR1	3.87357	3.22778
MOV10	2.83646	2.24322
STXBP3A	1.24964	1.88909
DNAJA1,MIR207	1.24689	0.995484
ALDH1B1	4.41546	3.27247
TDRD7	2.8289	1.99955
SLC31A2	1.1587	0.725145
MOB3C	2.2007	0.738776
GM7534	2.41325	2.52289
PIK3CD	1.56799	0.893682
GM10056,NSMAF	1.3223	1.1257
DDX58	3.75582	3.66037
PRPF38A	1.38318	1.0106
THEMIS2	2.48987	2.18128
ISG15	6.8194	6.05032
IL6	3.59099	3.94251
SH3BP2	1.93394	1.12151
BST1	0.906254	1.20038
RHOH	2.38076	1.48981
AK046278,DCK,MOB1B	2.2854	2.08932
OASL2	3.75043	4.00349
OASL1	7.30981	6.32375
OAS1B	3.86687	4.81224
NAA25	2.18517	1.43559
MIR7035,RASA4	3.23555	3.09359
MAFK	2.54812	2.62326
G3BP2	1.07095	0.311528
CXCL10	10.1836	8.94603
RASGEF1B	3.45834	3.98933
AK209947,COQ2	1.12414	1.79246
GBP4,GBP9	4.37821	4.20803
OAS2	2.78428	3.35577
OAS3	4.07474	4.04856
OAS1A,OAS1G	2.59807	2.28522
TRAFD1	3.17993	2.78662
NIACR1	2.48504	2.24958
AK035387	3.02279	3.29849
SAMD9L	2.52394	2.92574
TMEM140	1.98291	2.15022
AK200675,CASP2	1.66349	1.53453
ZYX	1.82625	0.460991
SNX10	1.45596	1.32083
AK029757,HERC6	4.26675	3.60903
HK2	2.86387	1.33297
FRMD4B	0.627039	1.13495
USP18	6.5166	6.09212
PARP11	2.58791	2.28524
PTPRO	1.19678	1.27989
ETNK1	1.69424	1.94411
2810474O19RIK	2.11643	1.8752
AK134400	1.80128	1.51954
TFEC	2.71857	1.58068
AK167137,ZC3HAV1	2.11213	1.20361
AK005187,TRA2A	1.94123	1.51117
AK042028,HIBADH	1.0983	0.106642
GGCT,NOD1	1.70202	0.594674
NOD1	2.58253	1.69246
NT5C3	3.61243	2.90107
PPM1K	4.06691	2.65387
SUCLG2	1.3612	-0.626803
APOBEC1	1.03487	1.35596
AK089801,CD69	6.0983	4.77482
MAGOHB	1.45473	1.59118
SERTAD3	1.59622	0.668258
SERTAD1	2.00922	1.19257
1600014C10RIK	3.28698	2.78004
TMEM86A	0.686412	1.12427
ISG20	3.39143	2.5461
STARD5	0.984321	1.26827
TRIM34A,TRIM34B	2.78728	2.63909
TRIM30B	1.94319	2.2332
IL4RA	1.18594	0.239808
ZFP36	1.82579	1.09665
PLEKHF1	3.76119	3.12123
TRIM30A,TRIM30C,TRIM30D	3.08648	2.72289
AK041647,AK172683,GM1966,GM21884,GM21911,GM8979,GM8989,GM8995,GVIN1	2.14722	2.27861
IRF7	4.5501	4.16518
SLC25A22	4.49718	3.07075
GM23094,WHSC1L1	1.47789	0.76991
CASP3	1.7517	1.29353
DDX60	3.41753	3.70175
MARCH1	1.26206	1.59621
DNAJA2	0.223984	1.2429
AP3S1-PS2,NLRC5	3.001	2.89032
USB1	2.10435	1.17065
PLEKHA2	1.76386	0.932413
TLR3	3.12368	2.90538
IL15	3.49401	3.63605
DQ722429,MLKL	2.4007	1.40615
CASP1	1.53003	1.38224
CASP4	2.35723	2.13919
HSPA8	0.884369	1.07141
TMPRSS13	1.48883	1.95819
IL18	2.13634	1.54875
CISH	5.69989	4.7475
D330022A01RIK,UBA7	1.77084	1.57994
KEAP1	1.97121	0.856239
CDKN2D	1.1927	-0.524284
IL10RA	1.96615	1.97399
PML	3.00388	2.13512
ATRIP,TREX1	2.73399	2.15544
CCRL2	2.63049	2.19554
MYD88	2.83115	1.99144
GM8822	1.10899	0.317309
5430427O19RIK	0.943447	1.27763
NHSL2	1.43068	1.77765
C1GALT1C1	1.04194	1.37338
RAP2C	1.88023	1.82749
PRKX	3.16506	1.79363
TLR8	1.40469	1.71998
G530011O06RIK	5.5354	3.97733

## Sheet: Figure4c
Figure 4c - Relative expression levels 313 MF IFN-stimulated genes (MF-ISGs) expressed in unstimulated and IFN-stimulated male and female macrophage samples
# Relative expression: FPKM values were normalized by mean and standard deviation per gene (mean reduction followed by division by the standard deviation)
# Genes are sorted by male/female fold change
# Unstimulated samples are marked by replicate number (1-3) and IFN stimulated samples are marked by 10kIFN (10,000 injected enzyme units of IFN)
Genes	MF_F_1	MF_F_2	MF_F_3	MF_M_1	MF_M_2	MF_M_3	MF_F_10kIFN_1	MF_F_10kIFN_2	MF_F_10kIFN_3	MF_M_10kIFN_1	MF_M_10kIFN_2	MF_M_10kIFN_3
RSAD2	-0.624553	-0.718726	-0.8727	-1.33541	-1.01204	-1.05909	1.02619	1.06055	1.13347	0.899058	0.721809	0.781431
IFI205	-0.639366	-0.810254	-0.723836	-1.18789	-1.06097	-1.18789	1.14691	1.1231	1.02481	0.912311	0.603246	0.799825
BATF2	-0.520741	-0.725944	-0.805253	-0.985291	-1.12707	-1.11114	1.24965	1.15552	1.60833	0.54645	0.217136	0.498351
CFB	0.181577	-0.0301616	0.397844	-1.71535	-1.03948	-1.29638	1.1305	1.08439	1.57621	0.18698	-0.331877	-0.144242
FCGR4	-0.557298	-0.00133428	-0.54685	-1.51776	-1.1228	-1.11209	1.399	1.10046	1.42469	0.426134	0.0528382	0.455004
SLFN5	-0.79595	-0.524033	-0.605391	-1.19808	-1.13527	-1.24439	1.1406	1.15573	1.22374	0.729871	0.642168	0.611002
ARID5A	-0.905699	-0.0977494	-0.651436	-1.76932	-0.85673	-0.994377	0.902952	0.937688	1.25685	0.753176	0.577782	0.846863
SERPINA3F	-0.926127	-0.926127	-0.926127	-0.926127	-0.926127	-0.926127	1.15647	1.28907	1.24286	0.892742	0.351785	0.623846
OAS3	-0.374996	-0.645035	-1.03347	-1.32785	-1.27481	-0.812066	1.0779	1.12387	1.23058	0.742677	0.631481	0.661721
CISH	-0.733395	-0.890192	-0.887289	-1.01988	-1.01988	-1.01988	1.16555	1.21236	1.18955	0.82481	0.320659	0.857596
OASL2	-0.522649	-0.591506	-0.843861	-1.15105	-1.4832	-0.907674	1.14606	1.07873	1.13764	0.749596	0.594522	0.793392
MS4A4B	-0.919052	-0.423162	-0.345162	-1.20534	-1.37382	-1.1161	1.34767	0.972578	1.11278	0.603238	0.689705	0.65667
IRGM2	-0.616777	-0.694339	-0.879389	-0.957899	-1.31945	-1.11425	1.14486	1.10181	1.16714	0.7736	0.642054	0.752635
CCRL2	-0.48875	-0.728538	-0.591443	-0.813796	-1.34968	-1.26936	1.19976	1.27632	1.42917	0.660101	0.267244	0.408981
MS4A6D	-0.746004	-0.325342	-0.311169	-1.26866	-1.38446	-1.19018	1.42661	1.1404	0.858822	0.74832	0.289426	0.762241
XDH	-0.727299	-0.496347	-0.30026	-1.05119	-1.13086	-1.16687	1.29326	1.0775	1.83782	0.207969	0.351917	0.104358
TNFSF10	-0.865796	-0.599245	-1.05984	-0.831483	-0.999512	-1.19305	1.18764	1.22487	1.20276	0.759743	0.463233	0.710671
GBP4	-0.551632	-1.06168	-0.636446	-1.03894	-1.12657	-1.1435	1.27107	1.20943	0.938681	0.790766	0.594057	0.754758
NIACR1	-0.31639	-1.17172	-0.260104	-1.30943	-1.04454	-1.05442	1.25803	0.884234	1.52258	0.735961	0.251822	0.503991
G530011O06RIK	-0.936074	-0.856468	-0.936074	-0.936074	-0.936074	-0.936074	1.2093	1.45399	1.0518	0.705959	0.355848	0.759944
ISG20	-0.659734	-0.910051	-0.776272	-1.06716	-1.05361	-0.986986	1.22491	1.23327	1.42603	0.634392	0.377555	0.557649
RASA4	-0.415843	-0.967988	-0.684168	-0.909328	-1.00069	-1.46392	0.985514	1.12439	1.38609	0.793626	0.56662	0.585692
HERC6	-0.845084	-0.662274	-0.913076	-1.31518	-1.0462	-0.758954	1.18532	1.15228	1.24545	0.690288	0.476038	0.791393
TMEM106A	-0.189684	-0.491926	-0.493829	-1.35412	-1.09685	-1.08553	1.21317	1.18149	1.81862	0.163975	0.217843	0.116849
GBP2	-0.585496	-0.807213	-0.989621	-1.12445	-1.00987	-0.919805	1.19434	1.34594	1.32491	0.744029	0.355014	0.472226
SLC28A2	-0.0623086	0.539514	0.273636	-1.63898	-0.560217	-1.34496	1.26322	1.30517	1.41674	-0.248086	-0.408706	-0.535019
IFIH1	-0.712685	-0.758752	-0.745521	-1.08693	-1.19512	-1.07809	1.23017	1.19074	1.13619	0.722795	0.61194	0.685262
SP140	-0.433845	-0.56066	-0.600265	-1.1784	-1.18932	-1.30181	1.27527	1.46432	0.967022	0.261681	0.535514	0.760506
PDE7B	-0.810424	-0.547157	-0.629572	-1.57675	-1.11592	-0.753312	1.32805	1.10804	0.718296	0.853473	0.932933	0.492331
IRF1	-0.955399	-0.609117	-0.920162	-0.910294	-1.02091	-1.12796	1.10807	1.09257	1.44411	0.735501	0.555349	0.608239
CD40	-0.161237	-1.07662	-0.569126	-0.839667	-1.01249	-0.982803	1.24568	1.47156	1.69675	0.0285273	-0.198643	0.398073
FCGR1	-0.555878	-0.790221	-1.06237	-1.0314	-1.11464	-0.986911	1.24091	1.12335	1.27263	0.653525	0.509835	0.741172
AI607873	-0.789192	-0.691773	-0.751082	-1.28096	-1.10633	-0.971864	1.19392	1.15062	1.126	0.724448	0.633397	0.762808
AW112010	-0.849977	-0.726007	-0.833857	-1.02627	-1.11675	-0.8506	1.57296	1.26998	1.04794	0.700458	0.292968	0.519157
IIGP1	-0.669806	-1.04929	-0.878348	-1.20578	-0.994631	-0.869332	1.14349	1.03266	1.00538	0.930672	0.67742	0.87757
PSMB9	-0.196666	-0.722247	-0.729143	-1.00921	-1.37127	-1.04036	1.00063	1.00419	1.84489	0.411174	0.498909	0.309104
2010002M12RIK	-0.866056	-0.96384	-0.96384	-0.96384	-0.96384	-0.96384	1.00432	1.2073	1.16376	0.829926	0.723623	0.756328
LPXN	-0.59512	-0.828651	-0.363183	-1.24551	-0.824336	-1.21132	1.25842	1.26944	1.62253	0.404554	0.201452	0.311721
FAM26F	-1.28324	-0.957558	-0.582884	-1.26428	-0.755778	-0.561436	1.17618	1.26875	1.2529	0.686504	0.342199	0.678645
IFIT3	-0.652429	-1.00951	-1.00951	-1.00951	-1.00951	-1.00951	1.02513	1.01033	1.10594	0.887903	0.828367	0.842301
PYHIN1	-0.930134	-0.730001	-0.688698	-1.03347	-1.16717	-1.09501	1.19866	1.14809	0.904932	0.793354	0.710341	0.889096
PIK3AP1	-0.639277	-0.312335	-0.628876	-1.16327	-1.16167	-0.988812	1.7599	1.00141	1.44158	0.0426935	0.207181	0.441475
TAP1	-0.694129	-0.635758	-1.0961	-1.0761	-1.1316	-0.769925	1.0601	1.15056	1.59113	0.710354	0.448141	0.443327
SAMHD1	-0.789939	-0.840762	-0.661283	-0.906333	-1.09549	-1.152	1.22045	1.23885	1.42761	0.594708	0.447789	0.516394
ADAR	-0.573843	-0.666597	-0.707014	-1.43003	-1.15398	-0.823344	1.0252	1.08586	1.56331	0.384421	0.719615	0.576407
IL15RA	-0.617	-0.923247	-0.703657	-0.958945	-1.2344	-1.15038	1.12602	1.0415	1.25981	0.674242	0.8003	0.685759
MOV10	-0.636245	-0.781694	-0.827969	-1.08504	-0.990877	-1.0676	0.975318	1.17886	1.61876	0.863563	0.308791	0.444132
IRF7	-0.738345	-0.780099	-0.962276	-1.1289	-1.09088	-0.937917	1.05864	1.03707	1.31102	0.730327	0.730932	0.770429
TDRD7	-0.553158	-0.942865	-0.842722	-1.13466	-0.531592	-1.30779	1.04932	1.38477	1.4525	0.459635	0.421362	0.545199
NMI	-0.609831	-0.547808	-0.755369	-1.1026	-1.32244	-0.960867	1.10854	1.1406	1.60632	0.327472	0.436432	0.679555
IL18BP	-0.00284797	-0.293503	-0.568866	-1.44601	-0.870825	-1.39796	1.48907	0.724704	1.58505	0.727966	0.0121063	0.0411137
DHX58	-0.431157	-0.816913	-1.03437	-1.06637	-1.04142	-1.04567	1.08357	1.15487	1.48541	0.640024	0.358292	0.713728
1600014C10RIK	-1.00716	-0.640059	-0.735957	-1.22807	-1.00726	-0.922843	1.1349	1.10184	1.38445	0.717593	0.561597	0.640964
TOR1AIP1	-0.564675	-0.667263	-0.573225	-1.00651	-1.33089	-1.18538	0.986357	1.08733	1.63315	0.496461	0.653447	0.471203
IFI47	-0.82258	-0.682404	-1.07877	-0.984057	-0.907786	-1.15064	1.02806	1.12206	1.27586	0.656126	0.697522	0.846612
DDX60	-0.544472	-1.00618	-0.594274	-1.17915	-1.37779	-0.855914	1.19015	1.05379	0.947036	0.830492	0.660777	0.875537
TLR3	-0.721038	-1.01907	-0.49566	-1.18881	-0.933978	-1.13225	1.34946	1.29155	0.81283	0.846891	0.431978	0.758093
IFIT1	-0.711145	-0.896053	-1.09166	-0.993625	-0.963282	-1.05472	1.03489	1.03286	1.0134	0.909446	0.836067	0.88382
CD69	-0.935446	-0.935446	-0.935446	-0.935446	-0.935446	-0.935446	1.22119	1.25397	1.01436	0.821792	0.391018	0.910351
SOCS3	-0.456958	-0.117775	-1.71432	-0.825081	-0.716159	-0.774399	0.873612	1.37057	1.27848	0.805193	-0.597203	0.874038
USP18	-0.758719	-0.895926	-0.987399	-1.02001	-1.16485	-0.860628	1.03274	1.04488	1.15934	0.870144	0.778001	0.802428
ZBP1	-0.658401	-0.539094	-1.1303	-0.801243	-1.21726	-1.06457	1.3181	1.02235	1.32132	0.919876	0.307732	0.521481
PARP14	-0.549258	-0.836547	-0.623977	-1.00814	-1.53105	-1.02785	0.922008	1.00088	0.940448	0.936602	0.884242	0.892643
BC094916	-0.759937	-0.806538	-1.02871	-1.05941	-0.93534	-1.0782	1.17011	1.15406	1.01704	0.763481	0.699314	0.864127
TAGAP	-0.497222	-0.709259	-0.803328	-1.20881	-1.1977	-1.16806	1.14664	0.923971	1.10062	0.922426	0.710192	0.780522
IRGM1	-0.796354	-0.825742	-0.881422	-1.20148	-1.05009	-0.921839	1.1411	1.08833	1.04961	0.793608	0.746871	0.857419
MYD88	-0.88544	-0.745901	-0.822556	-1.24388	-0.879272	-0.816029	1.09472	1.11916	1.66434	0.584241	0.438639	0.491973
DTX3L	-0.770243	-0.57652	-0.837056	-1.16731	-1.21878	-1.05029	1.06718	1.07277	1.14374	0.733708	0.770821	0.831987
DAXX	-0.254064	-0.552482	-0.675467	-1.50478	-0.720869	-1.21169	1.37733	1.25906	1.49174	0.269104	0.313321	0.208788
CXCL10	-0.952867	-0.952867	-0.952867	-0.952867	-0.952867	-0.952867	1.1152	1.04594	1.06733	0.889206	0.747446	0.852087
ISG15	-0.707944	-0.808261	-1.19926	-1.06881	-0.710844	-1.1407	1.09886	0.973865	1.18442	0.729369	0.88641	0.762892
ASB13	-0.987278	-0.73213	-0.254655	-0.574965	-1.2867	-1.4841	1.15961	1.05191	1.29896	0.561798	0.582738	0.664815
TOR3A	-0.939406	-0.766489	-0.780176	-1.04102	-1.20005	-0.885269	1.00031	1.05801	1.38167	0.808858	0.660939	0.702623
EPSTI1	-0.904709	-0.515633	-0.391882	-0.725813	-1.42526	-1.22231	1.53429	1.40277	0.598532	0.63979	0.270386	0.739835
SOCS1	-0.93845	-0.93845	-0.93845	-0.93845	-0.93845	-0.93845	1.05048	1.32851	1.07193	0.995471	0.536724	0.647585
OAS1A	-0.729794	-0.639915	-0.884612	-1.16772	-1.27672	-0.790495	1.11754	0.998134	1.47093	0.541875	0.799976	0.560801
XAF1	-0.793445	-0.591225	-0.981383	-1.21584	-1.12203	-0.921961	1.19797	1.0771	1.0591	0.771597	0.797737	0.722385
MPEG1	0.80792	-0.331616	0.215171	-0.929741	-1.1276	-1.67261	0.905701	-0.161327	1.93858	0.0067358	-0.369761	0.718537
TREX1	-0.728094	-0.766353	-0.911581	-0.864858	-1.20986	-0.986539	1.05838	1.04625	1.60355	0.71046	0.638004	0.410633
F630111L10RIK	-0.841119	-0.782136	-0.774128	-1.0601	-0.983171	-0.95871	1.51967	1.14869	1.3012	0.665319	0.295422	0.469058
KLRA2	-0.16005	0.0656117	0.393924	-2.24142	-1.06809	-0.846995	1.49249	1.03822	0.354174	0.192727	0.10601	0.6734
TMCC3	-0.449563	-0.368117	-1.33053	-0.381354	-1.21793	-1.35115	1.08149	1.47782	1.13789	0.654369	0.170966	0.576109
PCGF5	-0.557765	-1.01825	-0.766581	-1.21306	-1.20718	-0.737995	1.27969	1.2915	1.02704	0.726226	0.663201	0.513173
PARP9	-0.917614	-0.709342	-0.820811	-1.17194	-1.00532	-1.0165	1.12182	1.09523	1.19643	0.799095	0.62868	0.80027
PNP	-0.962837	-0.323728	-1.35649	-1.35649	-0.639338	-0.830501	0.955184	1.1419	1.15202	0.755405	0.697028	0.767845
RTP4	-0.308047	-0.369593	-1.03529	-1.20462	-1.43035	-1.01792	1.3446	1.04332	0.596977	0.73321	0.912135	0.735584
MAN2A1	0.267737	0.17789	0.409528	-1.98301	-0.896859	-1.30257	1.39007	0.579605	1.07876	-0.469999	-0.0512431	0.80009
H2-T24	-0.429342	-0.761028	-0.922189	-1.03622	-1.23548	-1.06876	1.28998	1.19296	1.20186	0.667076	0.376336	0.724818
MLKL	-0.576181	-1.20379	-0.739599	-1.19201	-0.675653	-0.822334	1.3414	1.58628	1.12334	0.408259	0.160002	0.590288
STAT1	-0.600517	-0.73107	-0.918128	-1.20516	-1.19565	-0.972766	1.00863	1.02658	1.19354	0.924892	0.770914	0.698736
CSPRS	-0.72887	-0.61801	-0.82793	-1.10987	-1.06836	-1.22504	1.13708	1.13239	1.22866	0.704301	0.699902	0.675753
IFI35	-0.498662	-0.848321	-0.977089	-1.04881	-1.19992	-0.955401	0.974278	1.12206	1.43484	0.660896	0.549872	0.786262
STXBP3A	-0.788833	-0.455401	0.0858107	-1.1929	-1.31557	-1.49705	1.1739	1.16695	0.612615	0.814781	0.610945	0.784757
PARP11	-0.911311	-0.610541	-0.79591	-0.823285	-1.07267	-1.31055	1.00928	1.26516	1.27517	0.862367	0.486496	0.625792
CASP8	-0.926143	-0.795407	-0.367774	-1.19379	-0.885656	-0.892359	1.29274	1.2315	1.71222	0.36834	0.16015	0.296174
CASP4	-0.448861	-1.06355	-0.689199	-0.739915	-1.16847	-1.3398	1.2364	1.35012	0.925932	0.69272	0.519226	0.725392
RNF31	-0.748455	-0.394832	-1.52139	-0.68121	-0.810746	-0.792071	1.27723	0.904297	1.84815	0.523908	0.156995	0.238122
RBM43	-0.754367	-0.584824	-0.851004	-1.01031	-1.36014	-0.957563	1.10745	1.19169	1.28062	0.799563	0.606195	0.532686
ZNFX1	-0.801645	-0.69406	-0.976915	-1.16752	-1.05106	-0.927147	1.0362	1.02063	1.36635	0.779772	0.677579	0.737826
TRA2A	-0.429831	-1.10368	-0.584769	-1.1867	-0.380673	-1.49087	1.19015	1.52988	0.983048	0.398159	0.635816	0.439475
RNF213	-0.450698	-0.749867	-0.838568	-1.33346	-1.33297	-0.864186	0.864284	0.984252	1.12436	0.833066	0.892505	0.871289
CLEC4A1	0.234769	-0.786841	0.0647668	-0.771296	-0.316707	-1.75799	1.59063	1.173	1.1914	0.640955	-0.665536	-0.597156
BST2	-0.205047	-0.502076	-1.18848	-1.33731	-1.22181	-0.555466	1.04159	1.06737	1.70951	0.409647	0.595173	0.186902
PARP10	-0.442054	-1.2196	-0.595583	-1.18787	-1.04969	-0.955797	0.956486	0.963499	1.53548	0.655754	0.733449	0.605925
MAFK	-0.596796	-0.611194	-0.975815	-1.0981	-1.03647	-1.25009	1.0535	0.915205	1.33505	0.721547	0.902182	0.640986
PKIB	0.0961929	0.0420465	1.38771	-0.0503404	-0.252872	-2.46013	-0.0678235	-0.585942	1.15219	-0.482204	0.229196	0.991981
CNOT6L	-0.959895	-1.04696	-0.0220123	-0.983287	-0.983636	-0.68059	1.10461	1.06728	1.94115	0.666558	-0.112634	0.00941974
TRAFD1	-0.714152	-0.703292	-1.08295	-1.01782	-1.01058	-1.06181	0.947362	1.07016	1.44121	0.703459	0.675144	0.75327
HK2	-0.83626	-0.820616	-1.22686	-1.08644	-0.68952	-0.481327	1.37542	1.11854	1.63864	0.477491	0.402604	0.128333
GBP3	-0.642531	-0.956723	-0.904485	-0.96435	-1.07151	-1.0762	1.16904	1.19091	1.15073	0.764988	0.557906	0.782229
IFIT2	-0.952604	-0.952604	-0.952604	-0.952604	-0.952604	-0.952604	1.13227	1.13202	0.937627	0.894949	0.781916	0.83684
LGALS9	-0.650831	-0.670279	-0.964601	-1.1022	-1.1109	-0.899958	1.33396	1.10031	1.48751	0.564488	0.454721	0.457779
RNASEL	-0.098762	-0.724009	-0.255951	-1.26573	-1.34528	-1.13204	0.661338	1.04696	1.79691	0.0343731	0.887669	0.394528
SP110	-1.06523	-0.919425	-0.691506	-0.624222	-0.833926	-0.897222	1.36597	1.12089	1.7885	-0.000527669	0.229433	0.52726
IFI204	-0.856712	-0.824624	-0.724034	-1.19963	-1.12598	-0.897874	1.2591	1.178	0.810602	0.855974	0.655705	0.869466
OAS1B	-0.565418	-0.616066	-0.99582	-1.0192	-1.25507	-1.14604	0.790116	0.900708	1.11978	0.66708	1.05065	1.0693
TGTP1	-0.889613	-0.887651	-0.98999	-0.98999	-0.891408	-0.98999	1.16535	1.28716	0.859354	0.976248	0.491588	0.858943
STARD3	-0.770673	-0.874264	-0.626135	-1.02992	-1.1285	-0.961289	0.984224	0.83139	1.80468	0.701825	0.460156	0.60851
PSMB8	-0.680635	-0.455177	-1.18928	-0.922262	-1.18788	-0.602354	1.17875	0.988276	1.86508	0.603784	0.220819	0.180872
ENPP4	-0.997215	-0.705745	-0.708435	-1.12515	-0.983761	-1.06544	1.28209	1.20517	1.03342	0.866545	0.558037	0.640487
SASS6	-0.792531	-0.573204	-0.677975	-1.56553	-1.02079	-0.822721	1.2763	1.1414	0.904603	0.781141	0.406908	0.942394
IRF9	-0.193411	-0.371523	-0.487915	-1.49211	-1.63473	-0.95957	0.947186	1.09599	1.19192	0.591002	0.791647	0.521515
RASGEF1B	-0.556606	-1.06472	-0.6235	-1.04708	-0.987607	-1.33438	1.07952	0.993051	0.89624	0.907444	0.751296	0.986338
TLR4	-0.882511	-0.324656	-0.13133	-1.27772	-1.27956	-0.835945	1.65599	1.60618	0.813748	0.181267	0.245819	0.228712
PRKX	-1.06048	-1.09136	-0.772016	-0.982806	-0.818626	-0.674452	1.368	1.44729	1.154	0.434408	0.411942	0.584103
GBP5	-0.415415	-0.692415	-1.09721	-0.711131	-1.037	-1.39726	1.32206	1.15144	1.0574	0.926162	0.161932	0.731428
UBA7	-0.258355	-1.14665	-0.619239	-1.21506	-0.785696	-1.21483	0.904095	0.914134	1.69588	0.883924	0.400437	0.441359
FNDC3A	-0.880761	-0.681324	-0.492795	-1.21042	-1.04329	-1.13439	1.38556	1.37513	0.596183	0.764978	0.498205	0.822922
UBE2L6	-0.972765	-0.916759	-0.890907	-0.871025	-0.953186	-0.97631	1.09221	1.17924	1.39638	0.812239	0.546924	0.553955
CEPT1	0.176926	-0.111575	0.222963	-2.06305	-0.178008	-0.502264	1.33994	1.47261	0.672061	0.168534	-1.37514	0.176997
IFITM3	-0.065249	0.0394987	-0.93247	-1.13889	-1.79537	-0.633649	1.14183	0.725893	1.57689	0.393875	0.84078	-0.153132
CASP1	-0.788862	-0.701334	-0.499051	-0.975968	-1.22031	-1.23322	1.40154	1.34138	0.961573	0.631662	0.518174	0.564412
CCDC25	-0.243815	-1.3078	-0.612496	-1.41159	-0.987516	-0.262926	1.10561	1.40267	1.53011	0.45625	0.275171	0.0563246
PSME2	0.0928964	0.103057	-1.42595	-0.736587	-1.72452	-0.385545	1.0871	1.01187	1.58346	-0.386916	0.629778	0.151359
RNF114	-0.760852	-0.613668	-0.766858	-1.21071	-1.15837	-0.935117	0.927438	0.867813	1.69759	0.644539	0.718109	0.590085
PHYH	-0.857522	0.0105293	-0.0997327	-0.985765	-1.41189	-0.199733	1.58894	1.04483	1.34046	0.247144	0.540546	-1.21781
4930486L24RIK	-1.14024	-0.675384	-0.720526	-0.849576	-1.18526	-1.01381	1.26038	1.12837	1.12893	0.674265	0.628587	0.764268
SETDB2	-0.943156	-0.762227	-0.900808	-1.04678	-1.13469	-0.899928	1.14454	1.09314	1.02891	0.780961	0.762764	0.877267
LGALS8	-0.803024	-0.766014	-0.236102	-1.14944	-1.2811	-0.898704	1.69785	1.33367	0.7644	0.449104	0.667961	0.221401
IL10RA	-0.708823	-0.713735	-0.723425	-1.08228	-1.00303	-1.27754	0.856714	0.900254	1.59493	0.812572	0.711727	0.632637
NOD1	-1.00444	-0.940386	-0.789651	-0.916318	-0.790683	-0.98314	0.958711	1.21774	1.64311	0.621625	0.291692	0.691732
TGTP1	-1.21358	-0.366344	-1.21358	-1.0203	-1.21358	-0.436888	1.12455	1.09571	1.02078	0.84546	0.539757	0.838018
TMEM140	-0.824907	-0.558935	-0.700686	-0.863331	-1.08646	-1.46146	0.743325	1.02366	1.42179	0.928132	0.790926	0.587938
ATF3	-1.05871	-0.842736	-0.901311	-0.86304	-0.890159	-1.05292	1.16103	1.05742	1.33574	0.719463	0.827826	0.507387
PNP	-0.569798	-0.883617	-1.09864	-1.03458	-1.00981	-0.534816	1.37003	1.10517	1.70561	0.290676	0.360163	0.299607
I830012O16RIK	-0.953588	-0.953588	-0.953588	-0.953588	-0.953588	-0.953588	1.05307	1.08654	1.07509	0.87705	0.841098	0.788684
SGK3	-0.338748	-1.05058	-0.191051	-1.41739	-1.59208	-0.114127	1.30111	1.42893	1.02608	0.313293	0.54227	0.092304
CHMP5	-0.23742	-0.504018	0.542921	-1.10486	-1.90252	-0.89407	1.46888	1.33607	0.399602	0.804497	0.0183596	0.0725454
RAB7L1	-0.882176	-0.475901	-0.0125383	-0.680176	-1.46831	-0.757164	1.4594	0.569247	2.07846	0.0388748	-0.0332448	0.16353
NSMAF	-0.820867	-0.755844	-0.436134	-1.26094	-1.39954	-0.633613	1.11252	1.40519	1.20258	0.569249	0.269482	0.747918
DCK	-0.976873	-0.6286	-0.784051	-1.30132	-1.14398	-0.671044	1.41851	1.24256	0.702059	0.755658	0.666798	0.720283
OASL1	-1.23842	-0.589743	-1.01918	-0.986983	-1.18158	-0.589372	0.939483	1.0265	1.19736	0.86866	0.784627	0.78865
PTTG1	-0.585584	-1.14291	-0.697968	-1.11302	-0.72327	-1.04082	1.49166	0.709716	1.50515	0.272736	0.853165	0.471145
IL15	-1.05443	-0.948898	-0.44086	-0.892369	-0.966096	-1.29775	1.1721	1.12222	0.750336	0.808456	0.914134	0.833168
HMOX2	-0.827662	-0.319717	-0.751963	-0.71836	-1.1802	-1.1761	1.26472	1.0089	1.81314	0.616645	0.26455	0.00605158
CPNE3	-0.80278	-0.799438	-0.323342	-0.969321	-1.06854	-0.865565	1.66197	1.87896	0.326779	0.102492	0.465737	0.393042
XRN2	-1.18283	-0.555709	0.0439045	-1.75796	-0.807162	-0.287232	1.41384	1.3009	1.27575	0.249559	0.0165055	0.290437
VWA5A	0.389858	-0.807297	0.87059	-1.82632	-0.748269	-1.19153	1.40963	1.0378	0.391097	-0.132433	-0.290081	0.896963
NAA25	-0.907985	-1.08723	-0.692106	-0.951919	-1.33028	-0.372819	1.16643	1.0984	1.49618	0.692657	0.345646	0.543022
H2-T10	-0.651018	-0.732354	-1.06453	-0.589176	-1.27536	-0.773995	1.15307	0.912	1.94556	0.351929	0.334681	0.389191
TRIM26	-0.424063	-0.464512	-1.335	-1.02129	-0.569854	-0.980886	0.968506	1.13157	1.92006	0.163064	0.738104	-0.125695
PML	-0.651836	-1.01698	-1.17581	-0.870184	-0.744928	-1.0592	1.07296	1.05509	1.47925	0.450598	0.705224	0.755814
TRIM30A	-0.725948	-0.948783	-0.954292	-1.01493	-0.872504	-1.06861	1.33257	1.26457	0.708452	0.767508	0.511041	1.00092
SNX10	-0.765388	-0.806352	-0.469747	-0.939973	-1.20988	-0.937559	1.6041	1.57971	0.153195	0.645209	0.298462	0.848219
D17WSU92E	-0.121889	-1.24029	-0.834825	-1.26976	-0.735335	-0.977041	0.770422	0.857539	1.79791	0.774489	0.521421	0.457353
B430306N03RIK	-0.631812	-0.284471	-0.481281	-0.581982	-1.2971	-1.17699	1.55109	1.17822	1.68722	-0.386579	0.241925	0.181758
DDX58	-0.785489	-0.825125	-1.01537	-1.15602	-1.037	-0.877731	1.03	0.993247	1.12082	0.883588	0.758009	0.911068
MAF	0.0928017	0.126591	0.20686	-0.7885	-0.832997	-1.33184	1.49434	1.43663	-1.54549	0.755029	-0.313096	0.699677
SELL	-1.93192	-0.0220645	-0.565633	-1.11446	-0.751051	-0.162212	1.06414	1.30926	1.29566	0.575546	0.477277	-0.174549
G3BP2	-0.873582	-1.009	-0.502798	-0.857947	-0.919344	-0.307151	1.40971	1.65519	1.4749	0.468879	-0.376771	-0.16209
APOBEC3	-1.08714	-1.05829	-0.862062	-0.919195	-0.914058	-0.734587	1.19942	1.14616	1.27946	0.785291	0.423849	0.741161
MX1	-0.883194	-0.918248	-0.970017	-0.830278	-1.14472	-0.973717	1.01863	0.976334	1.0506	0.832732	0.878031	0.963852
WARS	-0.761698	-0.581077	-1.31159	-0.960786	-0.657991	-0.593181	1.12642	1.22598	1.82496	0.706213	-0.171067	0.153821
P4HA1	-0.507488	-0.213177	-0.817244	-1.76015	-0.697081	-0.525903	0.902411	1.0919	0.904354	1.82268	-0.130353	-0.0699424
CD164	-0.841945	-0.356743	-0.0768815	-1.47081	-0.824272	-0.977455	1.66256	1.5782	-0.344036	0.777622	0.44756	0.426203
TLR7	-0.0201483	-0.291263	0.548709	-1.87577	-1.26786	-0.833694	1.81504	0.142341	-0.155332	0.62073	0.975637	0.341609
CD274	-0.858126	-1.1775	-0.88488	-0.97955	-0.921442	-0.863921	1.17461	1.12968	0.957712	0.878414	0.750791	0.794214
9930111J21RIK2	-0.296913	-0.708651	-1.11371	-1.14347	-1.31937	-0.682752	1.00973	0.813353	1.66465	0.341626	0.884629	0.550878
TCF4	-0.491687	-1.03725	-1.05837	-1.12108	-1.11217	-0.271722	1.54211	1.23253	1.05432	0.425048	-0.0571984	0.895477
SEPW1	0.0138621	-0.83379	-1.28207	-0.509512	-1.23356	-0.848575	0.851886	0.853934	2.0304	0.335481	0.682552	-0.0606128
PGAP2	-1.60223	-0.138072	-0.405884	-0.416079	-0.765076	-1.27913	1.06937	1.14055	1.76446	0.121003	0.530724	-0.0196334
IFI27L2A	0.160752	0.277182	-1.27266	-0.841204	-2.24633	-0.165097	0.72469	0.651985	0.699932	0.446863	1.34501	0.218878
PLA2G16	0.159583	-0.337174	-0.728668	-0.461317	-1.77406	-0.848461	1.29874	0.192458	1.80174	0.858045	0.434663	-0.595546
OAS2	-0.606607	-0.842921	-0.841469	-0.879458	-1.21888	-1.25628	0.840397	0.944977	1.04377	0.806194	0.913366	1.0969
CD47	-0.234211	-0.203607	-1.45184	-0.943322	-1.01512	-0.364336	0.986626	1.74791	0.3583	1.23567	-0.78336	0.667286
CNP	-1.00985	-0.633199	-1.25202	-0.684665	-0.79899	-0.618081	1.07197	1.26707	1.88096	0.385808	0.147343	0.243664
TOR1AIP2	-0.719721	-0.91551	-0.919176	-1.09644	-1.07005	-0.915882	0.888763	1.1619	1.30974	0.860314	0.621886	0.794172
EIF2AK2	-0.793058	-1.03979	-0.895922	-0.954227	-1.01925	-0.960698	1.04126	1.14394	1.2341	0.816855	0.629903	0.796881
TRIM25	-0.518988	-0.864266	-0.814936	-1.0219	-0.82929	-1.45713	0.661013	0.766473	1.46094	0.821273	0.806625	0.990185
GDAP10	-1.12316	-0.819397	-1.08944	-0.88377	-0.830506	-0.790079	1.3184	1.36472	0.933796	0.843318	0.432285	0.643839
SAMD9L	-0.775278	-0.868599	-0.671257	-1.071	-1.13337	-1.10783	1.17316	1.12797	0.596167	0.755376	0.913897	1.06076
SLC31A1	-1.93464	-0.516789	0.245644	-1.36804	-0.68334	-0.343041	0.999611	1.07902	1.33941	0.565185	0.36451	0.252475
EVI2A	-0.461404	-0.981525	0.326481	-1.2623	-1.04321	-1.09497	1.72239	1.50604	0.175885	0.496491	0.0487598	0.567363
WDR43	-1.00141	0.149112	0.551788	-1.50406	-0.241391	0.833088	1.38503	0.743435	0.455951	0.343399	0.235388	-1.95032
ELF1	-1.11488	-0.45391	-0.499088	-1.45472	-0.812438	-0.507921	1.979	1.29263	0.251704	0.593716	0.340376	0.385543
COX15	-0.656468	-0.270788	-1.14052	-1.19773	-1.44033	-0.207277	1.38293	1.28459	1.30596	0.118348	0.302526	0.518762
NT5C3	-1.12472	-0.855013	-0.908827	-0.869411	-1.12935	-0.731645	1.16397	1.26775	0.912354	0.961882	0.534504	0.778502
TBRG1	-0.544435	0.184967	-0.388661	-0.0722247	-0.305577	0.0213271	0.9677	0.412035	1.9111	-0.452633	0.539118	-2.27271
PRPF38A	-0.672871	-0.962587	-0.895882	-1.40872	-0.826566	-0.62253	1.16606	1.39652	1.13404	0.869121	0.221387	0.602022
HIST3H2A	-0.325549	-0.643653	-0.818776	-0.832485	-1.24185	-1.49606	0.629739	0.475831	1.42482	1.00926	0.981207	0.83752
ALPK1	0.625645	0.222555	-0.843411	0.0873087	-1.84316	-0.466494	-0.351939	0.0898822	2.0045	-0.444246	1.3127	-0.393342
MGAT4A	0.108849	-0.141176	-0.966946	-0.659848	-1.94512	0.054282	1.14643	0.633001	1.88584	0.149693	0.35868	-0.623678
IL18	-0.490231	-1.3783	-0.908745	-0.759825	-1.22534	-0.663112	1.27081	1.39707	0.845504	0.537535	0.676681	0.69796
TBK1	-1.11311	-0.176769	-0.0793815	-1.0638	-1.27575	0.0714001	1.70747	1.83997	0.405269	-0.618757	-0.028607	0.332075
IFI203	-0.865798	-0.926372	-0.622588	-1.15618	-1.12181	-0.929636	1.17921	1.13961	0.533965	0.961463	0.827375	0.980751
MOSPD2	-0.189574	0.0633965	0.399751	-1.35157	-1.78478	-0.668482	1.70349	0.18688	0.208939	1.5125	-0.2271	0.146553
A230046K03RIK	-1.30795	-0.633872	-0.129996	-1.43693	-0.954332	-0.75638	1.4221	1.2409	0.685365	0.382143	0.879552	0.609392
AP3B1	-0.622987	-0.0274949	0.225423	-1.59389	-1.13635	-0.270078	0.21549	0.769518	2.19405	0.241644	0.758893	-0.754217
ANXA7	0.695905	-1.27352	0.327503	-0.926306	-1.42705	-1.22949	1.47851	0.908407	1.0277	-0.0078775	-0.120213	0.546433
ITGB1BP2	-1.49411	-0.188311	-0.193345	-1.06735	-1.27148	-0.751199	1.47153	1.35845	0.918569	0.350732	0.329324	0.537185
DDX24	-1.08568	-0.580132	-0.741455	-1.21083	-0.971371	-0.175158	0.949612	1.10235	1.98539	0.554178	-0.152028	0.325123
STAT2	-0.984874	-0.838363	-0.810372	-0.878699	-1.18243	-1.01768	0.942744	0.975913	1.06753	0.865666	0.97214	0.888433
NCOA7	-0.987541	-1.02403	-0.610912	-1.25741	-0.963065	-0.743862	1.19323	1.24953	0.544007	0.864256	0.810919	0.924881
FAM111A	-1.27905	-0.859978	-0.569163	-0.996673	-0.57012	-1.02767	1.11914	1.64591	0.995122	0.837687	0.24241	0.462379
APOBEC1	-0.648841	-0.743428	-0.494233	-0.846178	-1.37258	-1.40343	1.1204	0.970085	0.791892	1.09275	0.669342	0.864225
SLFN10-PS	-1.0435	-0.713034	-1.08347	-1.13751	-0.877982	-0.832147	1.04621	1.08104	1.05787	0.843271	0.801411	0.85784
TMEM219	-0.277259	-0.71693	-1.56061	-0.288398	-0.85977	-0.864934	1.41566	0.962258	1.55463	0.979703	-0.308407	-0.0359457
NMRAL1	-0.516669	-0.511396	-1.63041	-1.64945	-0.565306	0.0604903	0.919437	1.03041	1.47287	0.63999	0.342926	0.407114
EIF1A	-1.41772	-0.559374	-0.50981	-0.856033	-0.945763	-0.183841	1.49981	2.05547	0.180606	0.21479	0.078047	0.443825
MITD1	-0.967191	-0.899354	-0.845395	-1.09366	-0.749636	-1.10904	1.2925	1.06775	0.812109	0.861938	0.739121	0.890853
TMEM184B	-0.191652	-0.363325	-2.27473	-0.655702	-0.437038	-0.362027	0.814168	1.21401	1.5416	0.570183	-0.0952098	0.239717
SNX2	-1.42156	-0.795964	-0.383025	-1.18527	-0.881405	0.359552	1.58041	1.66775	0.725691	0.222929	-0.0592981	0.170196
GVIN1	-0.770936	-1.00308	-0.720207	-0.88161	-1.19829	-1.0989	1.12974	0.878662	1.00198	0.738274	1.03674	0.887637
ZUFSP	-1.14849	-1.11485	-0.58639	-0.970619	-1.01872	-0.760753	1.21753	1.23815	0.777747	0.912237	0.613414	0.840752
PPP1R15B	-1.13001	-0.985877	-0.631842	-0.920846	-0.46476	-0.747805	1.51948	1.12523	1.62756	0.393911	0.511551	-0.296585
5430427O19RIK	-1.06627	-0.94155	0.295666	-0.778493	-1.52871	-1.0353	0.985856	0.573619	1.0225	0.402527	0.701135	1.36901
NLRC5	-0.801893	-0.92571	-0.988383	-0.808343	-1.13463	-1.03203	1.08207	1.16353	0.836319	0.806421	0.806313	0.99633
TEC	-0.575146	-1.41187	-0.186251	-0.969464	-0.0455223	-1.51013	1.39517	1.28915	0.37013	0.0551737	0.342608	1.24615
RAP2C	-1.0131	-0.789303	-0.715801	-1.09035	-1.18256	-0.714809	1.38374	1.29796	0.384339	0.786384	0.765977	0.887527
SLFN2	-0.522786	-1.03201	-0.860312	-1.05136	-1.2655	-0.926149	0.980508	0.991711	0.940374	0.829716	0.912405	1.0034
ETNK1	-0.691811	-1.09753	-0.459182	-1.32572	-0.642747	-1.16638	1.10672	1.25895	0.399473	0.774673	0.530592	1.31296
PPM1K	-1.0955	-1.0195	-1.12097	-0.945637	-0.731495	-0.667817	1.29573	1.09205	1.13055	0.797723	0.486323	0.778545
RFC3	-0.444727	-1.88726	-0.42383	-1.23821	0.275306	0.606357	0.852522	1.23169	1.42269	0.437196	-0.0421802	-0.789554
ALDH1B1	-1.09284	-1.16503	-0.856747	-0.673241	-0.908257	-0.940888	1.09032	1.04596	1.22418	0.917379	0.725646	0.633517
ZCCHC6	-0.631441	-1.01403	-1.06196	-1.04843	-0.966159	-0.893392	1.06987	1.36343	0.992586	0.864911	0.650264	0.674351
GPR65	-2.34409	0.948832	0.632013	-0.494905	0.0228542	-0.4887	1.21017	0.914577	-0.302676	0.665564	0.163199	-0.926835
CFLAR	-1.54629	-1.1524	1.46483	-0.831039	-0.0414452	-0.741769	1.6123	0.691603	0.258143	-0.514877	0.68539	0.115546
MRPL30	-1.13582	-0.519983	-0.209062	-0.114245	-1.69259	0.578867	1.03188	0.681756	1.38367	0.826857	0.508858	-1.34019
TMED5	-0.931446	0.0621825	0.690661	-2.11296	-0.875596	0.422231	1.56978	0.817645	-0.788028	0.201914	0.438164	0.505454
RHOH	-1.15064	-0.709611	-1.22926	-0.711549	-0.730496	-0.808204	0.543791	1.27471	1.66088	0.747092	0.792571	0.320708
TIFA	-0.917728	-0.469147	-1.42858	-0.098614	-1.0432	-1.31948	0.988243	1.05744	1.22167	0.707137	0.898674	0.403578
FBXW17	-1.265	-0.879416	-0.844296	-0.751604	-0.952492	-0.929121	0.851351	1.26902	1.19377	0.691609	0.937522	0.678656
PPA1	-1.59503	-0.926549	-0.844164	-1.1332	-0.477672	0.357663	1.07493	1.24355	1.52346	0.355914	0.266901	0.154193
ANKFY1	-0.3678	-1.03599	-0.279077	-1.13584	-1.37101	-1.15233	1.0885	0.285949	0.997474	1.03657	1.03937	0.894192
ACER3	-1.22724	-1.63021	0.132222	-0.923507	-0.375442	-0.602058	0.784524	1.61363	0.997431	0.471658	0.986896	-0.227905
PNPT1	-1.22339	-0.737142	-0.938457	-1.0582	-1.16208	-0.420965	1.20609	1.26708	0.739297	0.770765	0.681286	0.875718
PSMB4	0.991183	-0.541688	-0.76905	-0.557202	-1.01138	0.173666	0.956933	-0.93987	1.7041	0.142964	1.15693	-1.3066
VCPIP1	-0.967545	-0.767211	-0.668135	-0.965864	-0.942116	-1.29859	1.25997	0.910456	0.52584	0.975616	0.977507	0.960069
GADD45G	-1.01497	-1.01497	-1.01497	-1.01497	-1.01497	-0.567009	0.919531	0.998154	1.19798	0.975647	0.555482	0.995087
MX2	-0.733362	-1.13404	-1.00593	-1.1376	-0.839261	-0.852446	0.956593	0.998323	0.993979	0.901671	0.850844	1.00122
CAPZA2	-0.967553	-0.627513	0.669575	-0.726956	-1.22861	-0.230812	1.72009	1.25317	-1.33439	0.349529	0.37798	0.745494
MAP3K8	-1.51484	-0.426435	-0.17893	-0.7914	-0.940806	-1.41637	1.05757	0.974135	0.355753	1.05192	0.917747	0.911652
TGIF1	-0.295128	-0.740405	2.26664	1.44133	-1.01507	-0.266249	0.477494	-0.712744	-0.372737	-0.991047	-0.187281	0.395193
SRGAP2	-1.53356	-0.676663	-1.01022	-0.487663	0.0261536	-0.000504458	0.544156	1.75616	1.38627	-0.211715	0.987815	-0.780229
NR3C1	-1.12891	-1.24837	-1.30962	-0.41268	-0.23731	-0.478936	1.44041	1.44898	1.11089	0.717751	-0.135106	0.232905
SH3BP2	-0.986383	-1.1527	-1.10479	-0.947772	-0.45869	-0.619403	0.802018	0.895593	1.72945	0.117395	0.709237	1.01604
GAPVD1	-0.206104	-0.388424	-1.21802	-1.5455	0.580162	-0.242199	0.433129	0.167741	1.45695	0.821115	-1.25544	1.39659
TMEM18	-0.788138	-0.89923	0.363712	-1.02838	-1.49235	-0.206029	1.75145	0.343312	-0.631428	1.29841	0.716547	0.572125
SLFN4	-0.5483	-0.988313	-1.20624	-1.09223	-0.969918	-0.849622	1.04857	0.959826	0.757771	0.813819	1.07406	1.00057
MORC3	-1.32076	-0.60106	-0.909505	-0.825192	-1.15502	-0.800562	0.803995	1.22991	0.867289	1.04455	0.732006	0.934352
PSMA5	-0.943151	-0.666035	-0.738612	-0.726136	-1.30178	-0.383538	0.72231	-0.308962	2.05914	0.993851	0.835517	0.457394
B3GNT2	-1.817	-0.771229	-0.773886	-0.589488	-0.176541	-0.395314	1.74168	1.47802	0.25703	0.267713	0.783671	-0.00465353
FRMD4A	-0.61221	-1.09975	-1.02679	-1.10044	-0.869786	-0.913071	0.949828	1.22646	0.578319	1.13968	0.745619	0.982138
CUTC	-0.8271	-0.550031	-1.26925	0.0712624	-1.215	-1.20563	0.256764	1.44784	0.954597	0.367357	0.584407	1.38479
SETDB2	-0.731754	-0.882484	-1.1008	-0.916576	-1.07838	-0.983868	0.921273	1.03486	0.756003	0.836144	0.999072	1.14651
SLFN1	-0.0268849	-0.757947	-1.05327	-1.35866	-1.22551	-0.729959	1.09095	0.73391	0.00391503	1.14912	0.983246	1.19108
SLC25A22	-1.37605	-0.629674	-1.29118	-0.791729	-0.829522	-0.623628	1.15585	0.99096	1.1426	0.642448	0.863307	0.746616
SLFN3	-0.838202	-0.89363	-0.734805	-0.876547	-1.21609	-0.877332	1.19642	1.19036	0.0665435	0.777712	0.941456	1.26412
ZC3H7A	-0.967608	-1.27298	-0.908618	-0.0527396	-1.24686	-0.631558	1.124	1.65136	0.326239	0.278739	0.705353	0.994666
CMPK2	-0.752638	-0.645718	-1.56013	-0.873449	-0.78443	-0.871667	0.74465	1.28724	0.914972	1.1	0.449107	0.992059
FXR1	-1.02525	-1.15136	-0.735323	-0.0641472	-1.46397	-0.387224	1.68649	0.793954	0.24138	0.942544	-0.00498824	1.16789
GLRX	-1.47045	-1.45914	-0.169781	-1.09697	-0.357414	-0.494959	1.27589	0.810481	0.895414	0.167637	0.64513	1.25417
RNF139	-1.09945	0.248814	0.0225877	0.930581	-0.195093	0.161703	0.294153	-1.27457	1.51097	-1.33903	1.53976	-0.800418
H2-K2	-0.740167	-0.218875	-0.929479	-0.77318	-1.23824	-1.27162	0.665683	-0.0969456	1.22681	1.11934	0.995142	1.26153
CASP3	-1.4505	-0.964436	-0.801599	-1.0118	-0.816385	-0.465228	1.09293	1.33141	0.698057	0.808716	0.613506	0.965324
HERC1	-0.830849	-2.18535	1.01965	0.499119	0.743945	-1.14921	1.3517	-0.208708	0.200762	-0.248553	0.593776	0.213719
APOOL	-0.486362	-1.16778	-0.432255	-1.72268	-0.543145	0.227529	1.78998	0.531471	-0.568742	0.672615	1.15971	0.539663
PSMA3	-1.99331	-0.994078	0.873242	-0.532044	-0.6067	-0.167926	1.53013	-0.0912142	-0.00481421	1.34894	0.653549	-0.0157706
PDCD10	-0.0431919	0.332606	0.681113	-0.220767	-1.03227	0.0449616	0.510773	0.849874	-2.65265	0.0353448	0.455621	1.03859
CASP2	-1.51795	-0.829963	-0.676894	-0.971341	-0.91295	-0.682762	0.884361	0.841775	1.0664	1.1342	0.88283	0.782286
D1ERTD622E	-1.10772	-0.971092	-1.08987	-1.18928	-0.693093	-0.394953	0.887785	1.55601	0.555931	0.877189	0.594218	0.974887
DNAJA1	-1.64208	-0.955357	-0.587789	-1.1284	-0.598768	-0.51636	0.816982	1.1452	0.889996	1.18851	0.692966	0.695094
WHSC1L1	-1.37506	-1.18655	-0.997183	-0.470136	-0.210547	-0.901662	1.64504	1.1311	0.425482	0.976109	0.331511	0.631896
FGL2	-0.578876	-0.732291	-1.57663	-0.759424	-0.888922	-0.525367	0.886708	1.51596	0.358885	1.28816	-0.0488893	1.06068
SARNP	-0.613752	0.602038	-0.246284	-0.915453	-0.0555274	1.98997	-1.12939	-1.17936	1.10602	-0.770425	0.907084	0.305074
CLIC4	-0.820964	-0.5148	-1.828	-0.15671	-0.0156007	0.12391	0.470654	1.99221	0.389968	0.820573	-1.11296	0.651719
TMX3	-0.200642	0.00039505	1.23857	-0.971362	0.266512	0.479459	0.530226	0.256933	-2.68701	0.117673	0.229165	0.740073
FNBP4	-1.62445	-0.513108	-1.20398	-0.545504	-0.793557	-0.360483	1.13952	1.36325	0.29945	0.927244	0.097041	1.21458
NOD1	-1.65712	-1.3036	-0.678246	-0.834977	-0.638877	0.554995	0.962437	0.964568	1.1894	1.1716	0.154646	0.115166
PHIP	-0.539832	-1.24259	-1.65487	-0.188783	-0.625597	-0.135183	0.129352	1.8667	0.513275	1.24142	-0.167993	0.804103
TRIM14	-0.230296	-0.432677	-1.22323	0.429523	0.494357	0.542716	-1.29019	-0.769953	2.29354	-0.57236	0.830379	-0.0718137
ZC3HAV1	-1.285	-1.17992	-1.31668	-0.587427	-0.458081	-0.666041	1.13408	1.0555	1.0271	0.88426	0.600624	0.791581
KLF6	0.102555	-1.26632	-1.27314	-0.0689654	-0.361808	-1.31845	0.560479	-0.526364	0.413362	1.1006	1.78702	0.851022
CCL2	-0.902949	-1.01104	-1.32104	-1.06465	-0.971995	-0.296718	1.11545	1.04137	0.940521	0.851709	0.784602	0.834729
USP25	-0.281887	-0.0481724	0.639344	-0.648932	-0.254768	-0.447656	1.18878	0.827381	-2.60377	0.588305	0.351373	0.690002
CACYBP	-1.60602	-0.425499	-0.837382	-0.976023	-1.12901	0.736039	0.639245	1.12624	-0.252892	0.786063	1.48449	0.454747
EHD4	-0.247334	-0.732398	-2.18851	-0.128965	0.510608	-0.341013	0.503235	1.52205	0.263208	1.0905	-0.950098	0.698718
GLIPR2	-1.39613	-0.387457	-1.73489	-0.683884	-1.04428	0.538793	0.60398	0.770792	0.760094	1.07689	0.411274	1.08482
2810474O19RIK	-1.21497	-1.01095	-1.17371	-0.673505	-0.668197	-0.818318	0.995515	1.01424	0.486258	1.35148	0.801035	0.911132
COQ2	-0.139149	-1.20507	-1.22089	-1.06659	-0.356897	-1.06532	0.465981	0.278551	0.586207	1.10995	1.72681	0.886418
IL6	-0.410108	-1.64778	-0.761436	-0.573989	-1.20933	-0.768817	1.05597	0.867469	0.378057	1.03348	0.990216	1.04628
1500012F01RIK	-0.68348	-0.938289	-0.53637	-0.0699832	-1.39051	-0.805401	0.331404	-0.105662	0.148759	0.695103	2.18972	1.16471
TIPARP	-0.966776	-0.228719	-1.99802	-0.315996	-0.627277	-0.330046	0.526669	1.4781	-0.153402	1.27959	0.218841	1.11703
PIGF	-1.96512	-1.29092	-0.673761	-0.531764	-0.306593	-0.0120573	1.24501	0.0753335	1.05632	0.965491	0.759424	0.678636
AZI2	-0.706957	-0.58672	-2.02557	0.480549	-0.362152	0.242782	-0.215313	1.64081	0.097648	0.788593	-0.690024	1.33635
TMCC3	0.00591501	-1.42927	-1.94175	0.320721	-0.836375	-0.750064	1.10004	0.741294	0.786001	0.405491	0.838546	0.759453
DEK	-1.37571	-0.443882	-1.04001	-0.0342231	1.22226	0.781027	1.07252	1.23781	-1.62758	0.186052	-0.411834	0.433572
MAP2K1	-0.0680195	0.171932	-2.34782	0.392604	0.27469	0.758889	-0.521306	1.27468	-0.472856	0.865642	-1.09282	0.764389
CCNL1	-0.346551	-0.165157	-1.19618	0.0630926	-0.255784	-0.0789182	-0.5314	1.48685	-1.57881	1.50515	-0.31498	1.41268
CCDC23	-0.00691232	-0.813052	-2.80053	-0.0874528	-0.115658	0.26733	0.580863	0.868682	0.555128	0.761826	0.15929	0.630486
DPY19L1	0.969774	0.482909	-0.853892	0.41191	0.796872	-0.837124	-1.16726	0.645829	-1.30032	1.28927	-1.306	0.868034
OGFR	-0.881088	-0.559644	-1.83508	0.0967212	0.872119	-0.661575	-0.0905207	1.39943	-0.00809263	1.20631	-0.719831	1.18125
MIER3	0.191964	0.363322	0.308484	0.535834	0.822363	0.693976	0.272541	0.347837	-2.9736	0.0147886	-0.0808842	-0.49662

## Sheet: Figure4d
Figure 4d - Female-male fold change (log2) values of MF-ISGs and all remaining genes from unstimulated samples and IFN stimulated samples
Genes	All genes / MF-ISG	FC-Unstm.	FC-IFN
RSAD2	MF-ISG	1.9913	1.36804
IFI205	MF-ISG	1.53525	1.19029
BATF2	MF-ISG	0.746682	1.75368
CFB	MF-ISG	1.32497	1.17514
FCGR4	MF-ISG	1.11209	1.2562
SLFN5	MF-ISG	1.22565	1.1401
ARID5A	MF-ISG	1.54021	0.720655
SERPINA3F	MF-ISG	0	2.0706
OAS3	MF-ISG	1.01108	1.03726
CISH	MF-ISG	0.514598	1.46699
OASL2	MF-ISG	1.11651	0.863462
MS4A4B	MF-ISG	1.13377	0.837623
IRGM2	MF-ISG	0.960397	0.995926
CCRL2	MF-ISG	0.747677	1.18263
MS4A6D	MF-ISG	1.14133	0.754077
XDH	MF-ISG	0.639306	1.24159
TNFSF10	MF-ISG	0.4224	1.42303
GBP4	MF-ISG	0.818074	0.988257
NIACR1	MF-ISG	0.76216	0.997618
G530011O06RIK	MF-ISG	0.0683849	1.62645
ISG20	MF-ISG	0.414626	1.25995
RASA4	MF-ISG	0.759421	0.901382
HERC6	MF-ISG	0.497426	1.15514
TMEM106A	MF-ISG	0.635724	1.00017
GBP2	MF-ISG	0.370404	1.26479
SLC28A2	MF-ISG	0.737267	0.888658
IFIH1	MF-ISG	0.690318	0.92819
SP140	MF-ISG	0.785361	0.813424
PDE7B	MF-ISG	0.995068	0.597287
IRF1	MF-ISG	0.392104	1.19147
CD40	MF-ISG	0.311395	1.26804
FCGR1	MF-ISG	0.464215	1.11001
AI607873	MF-ISG	0.707828	0.847739
AW112010	MF-ISG	0.306505	1.24868
IIGP1	MF-ISG	0.628378	0.925829
PSMB9	MF-ISG	0.619428	0.91913
2010002M12RIK	MF-ISG	0.12861	1.4014
LPXN	MF-ISG	0.483575	1.04619
FAM26F	MF-ISG	-0.210005	1.72592
IFIT3	MF-ISG	0.571721	0.933172
PYHIN1	MF-ISG	0.785773	0.712811
PIK3AP1	MF-ISG	0.487661	0.987988
TAP1	MF-ISG	0.295315	1.17772
SAMHD1	MF-ISG	0.395525	1.0684
ADAR	MF-ISG	0.613543	0.837973
IL15RA	MF-ISG	0.673903	0.776359
MOV10	MF-ISG	0.423011	1.01626
IRF7	MF-ISG	0.523199	0.908127
TDRD7	MF-ISG	0.288692	1.11805
NMI	MF-ISG	0.528721	0.865825
IL18BP	MF-ISG	0.671927	0.711555
DHX58	MF-ISG	0.417487	0.964278
1600014C10RIK	MF-ISG	0.424265	0.931206
TOR1AIP1	MF-ISG	0.609676	0.740337
IFI47	MF-ISG	0.36508	0.975508
DDX60	MF-ISG	0.812086	0.527861
TLR3	MF-ISG	0.559592	0.777886
IFIT1	MF-ISG	0.545549	0.788084
CD69	MF-ISG	0	1.32348
SOCS3	MF-ISG	0.0142411	1.30723
USP18	MF-ISG	0.4472	0.871674
ZBP1	MF-ISG	0.373341	0.945451
PARP14	MF-ISG	1.19634	0.115116
BC094916	MF-ISG	0.414155	0.87926
TAGAP	MF-ISG	0.863602	0.418398
IRGM1	MF-ISG	0.553141	0.727565
MYD88	MF-ISG	0.216977	1.05669
DTX3L	MF-ISG	0.721762	0.545785
DAXX	MF-ISG	0.459635	0.784406
CXCL10	MF-ISG	0	1.23756
ISG15	MF-ISG	0.233945	1.00303
ASB13	MF-ISG	0.546132	0.677288
TOR3A	MF-ISG	0.407373	0.806498
EPSTI1	MF-ISG	0.545677	0.659075
SOCS1	MF-ISG	0	1.18984
OAS1A	MF-ISG	0.436183	0.749029
XAF1	MF-ISG	0.542498	0.632736
MPEG1	MF-ISG	0.767292	0.403904
TREX1	MF-ISG	0.292986	0.871541
F630111L10RIK	MF-ISG	0.223828	0.94025
KLRA2	MF-ISG	0.80565	0.345827
TMCC3	MF-ISG	0.29613	0.847448
PCGF5	MF-ISG	0.371301	0.771898
PARP9	MF-ISG	0.439314	0.698099
PNP	MF-ISG	0.171951	0.965266
RTP4	MF-ISG	0.865781	0.269541
MAN2A1	MF-ISG	0.732367	0.402643
H2-T24	MF-ISG	0.437328	0.682599
MLKL	MF-ISG	0.0622677	1.05683
STAT1	MF-ISG	0.641834	0.476414
CSPRS	MF-ISG	0.515785	0.595436
IFI35	MF-ISG	0.400609	0.69835
STXBP3A	MF-ISG	0.865256	0.225798
PARP11	MF-ISG	0.391997	0.694664
CASP8	MF-ISG	0.223047	0.862338
CASP4	MF-ISG	0.431743	0.649786
RNF31	MF-ISG	-0.150368	1.2288
RBM43	MF-ISG	0.439606	0.634138
ZNFX1	MF-ISG	0.376573	0.687005
TRA2A	MF-ISG	0.313449	0.743505
RNF213	MF-ISG	0.835931	0.210754
CLEC4A1	MF-ISG	0.354811	0.688471
BST2	MF-ISG	0.330018	0.711148
PARP10	MF-ISG	0.406506	0.634149
MAFK	MF-ISG	0.557612	0.482472
PKIB	MF-ISG	1.09936	-0.0616544
CNOT6L	MF-ISG	0.153787	0.88241
TRAFD1	MF-ISG	0.314734	0.708041
HK2	MF-ISG	-0.255696	1.2752
GBP3	MF-ISG	0.307748	0.711069
IFIT2	MF-ISG	0	1.01835
LGALS9	MF-ISG	0.256044	0.756603
RNASEL	MF-ISG	0.55582	0.456583
SP110	MF-ISG	-0.0997019	1.09377
IFI204	MF-ISG	0.477119	0.505375
OAS1B	MF-ISG	0.963646	0.0182816
TGTP1	MF-ISG	0.0933941	0.883486
STARD3	MF-ISG	0.307214	0.669642
PSMB8	MF-ISG	0.110422	0.862665
ENPP4	MF-ISG	0.333533	0.63633
SASS6	MF-ISG	0.517778	0.451995
IRF9	MF-ISG	0.6735	0.295488
RASGEF1B	MF-ISG	0.745736	0.214739
TLR4	MF-ISG	0.360309	0.599741
PRKX	MF-ISG	-0.205691	1.16573
GBP5	MF-ISG	0.33899	0.616945
UBA7	MF-ISG	0.380921	0.571822
FNDC3A	MF-ISG	0.485612	0.462865
UBE2L6	MF-ISG	0.0107263	0.93678
CEPT1	MF-ISG	0.380629	0.566772
IFITM3	MF-ISG	0.48712	0.441089
CASP1	MF-ISG	0.387025	0.534822
CCDC25	MF-ISG	0.121552	0.793548
PSME2	MF-ISG	0.30151	0.613261
RNF114	MF-ISG	0.38583	0.511017
PHYH	MF-ISG	0.243986	0.65101
4930486L24RIK	MF-ISG	0.233168	0.659948
SETDB2	MF-ISG	0.319144	0.567903
LGALS8	MF-ISG	0.331547	0.534583
IL10RA	MF-ISG	0.435177	0.427343
NOD1	MF-ISG	-0.01747	0.872602
TGTP1	MF-ISG	-0.115734	0.959772
TMEM140	MF-ISG	0.498883	0.331575
ATF3	MF-ISG	0.00185553	0.826574
PNP	MF-ISG	0.00689861	0.82085
I830012O16RIK	MF-ISG	0	0.820552
SGK3	MF-ISG	0.283382	0.515677
CHMP5	MF-ISG	0.490067	0.305607
RAB7L1	MF-ISG	0.2223	0.570284
NSMAF	MF-ISG	0.295509	0.492105
DCK	MF-ISG	0.288748	0.484832
OASL1	MF-ISG	-0.108734	0.877323
PTTG1	MF-ISG	0.13505	0.632177
IL15	MF-ISG	0.453252	0.311212
HMOX2	MF-ISG	0.203463	0.553875
CPNE3	MF-ISG	0.186741	0.555039
XRN2	MF-ISG	0.184144	0.546201
VWA5A	MF-ISG	0.46717	0.261757
NAA25	MF-ISG	-0.0109453	0.738638
H2-T10	MF-ISG	0.0440613	0.678342
TRIM26	MF-ISG	0.0692216	0.644567
PML	MF-ISG	-0.0792944	0.789466
TRIM30A	MF-ISG	0.170077	0.533671
SNX10	MF-ISG	0.283131	0.418263
D17WSU92E	MF-ISG	0.22234	0.473661
B430306N03RIK	MF-ISG	0.186475	0.492404
DDX58	MF-ISG	0.289505	0.384955
MAF	MF-ISG	0.624775	0.045083
SELL	MF-ISG	-0.142688	0.809546
G3BP2	MF-ISG	-0.0465391	0.712885
APOBEC3	MF-ISG	-0.23271	0.886441
MX1	MF-ISG	0.210562	0.440636
WARS	MF-ISG	-0.0926048	0.730191
P4HA1	MF-ISG	0.336551	0.297207
CD164	MF-ISG	0.390288	0.243389
TLR7	MF-ISG	0.652994	-0.0210595
CD274	MF-ISG	-0.143886	0.77548
9930111J21RIK2	MF-ISG	0.236268	0.393792
TCF4	MF-ISG	-0.0206482	0.643434
SEPW1	MF-ISG	0.0904195	0.513145
PGAP2	MF-ISG	0.0515109	0.54813
IFI27L2A	MF-ISG	0.579278	0.0157786
PLA2G16	MF-ISG	0.267726	0.319142
OAS2	MF-ISG	0.578384	0.00689721
CD47	MF-ISG	0.105103	0.478838
CNP	MF-ISG	-0.174558	0.757601
TOR1AIP2	MF-ISG	0.189419	0.388923
EIF2AK2	MF-ISG	0.0858571	0.491417
TRIM25	MF-ISG	0.461139	0.112299
GDAP10	MF-ISG	-0.255314	0.82136
SAMD9L	MF-ISG	0.482793	0.0809888
SLC31A1	MF-ISG	0.0434165	0.514597
EVI2A	MF-ISG	0.278461	0.279396
WDR43	MF-ISG	0.0730411	0.472252
ELF1	MF-ISG	0.129924	0.404854
COX15	MF-ISG	0.108814	0.424562
NT5C3	MF-ISG	-0.0916636	0.619701
TBRG1	MF-ISG	-0.0398956	0.557917
PRPF38A	MF-ISG	0.0725069	0.445094
HIST3H2A	MF-ISG	0.608712	-0.101634
ALPK1	MF-ISG	0.321086	0.182711
MGAT4A	MF-ISG	0.145541	0.354661
IL18	MF-ISG	-0.0438103	0.543777
TBK1	MF-ISG	0.085956	0.408127
IFI203	MF-ISG	0.445624	0.0467593
MOSPD2	MF-ISG	0.422107	0.06907
A230046K03RIK	MF-ISG	0.206338	0.283337
AP3B1	MF-ISG	0.22864	0.260378
ANXA7	MF-ISG	0.253461	0.227872
ITGB1BP2	MF-ISG	0.15596	0.325124
DDX24	MF-ISG	-0.00733122	0.486312
STAT2	MF-ISG	0.300672	0.175557
NCOA7	MF-ISG	0.215015	0.243227
FAM111A	MF-ISG	-0.0244617	0.477013
APOBEC1	MF-ISG	0.376652	0.0555664
SLFN10-PS	MF-ISG	0.00467866	0.418335
TMEM219	MF-ISG	-0.0831324	0.506011
NMRAL1	MF-ISG	-0.137631	0.554849
EIF1A	MF-ISG	-0.0824909	0.493563
MITD1	MF-ISG	0.106471	0.301377
TMEM184B	MF-ISG	-0.377866	0.784648
SNX2	MF-ISG	-0.132244	0.538792
GVIN1	MF-ISG	0.267039	0.135641
ZUFSP	MF-ISG	-0.0517887	0.450647
PPP1R15B	MF-ISG	-0.0770934	0.459733
5430427O19RIK	MF-ISG	0.358197	0.0240143
NLRC5	MF-ISG	0.134067	0.244752
TEC	MF-ISG	0.0742329	0.297586
RAP2C	MF-ISG	0.158085	0.210827
SLFN2	MF-ISG	0.301891	0.0609217
ETNK1	MF-ISG	0.299509	0.0496452
PPM1K	MF-ISG	-0.536503	0.876531
RFC3	MF-ISG	-0.541458	0.880461
ALDH1B1	MF-ISG	-0.403851	0.739142
ZCCHC6	MF-ISG	0.0466807	0.287778
GPR65	MF-ISG	0.0293759	0.285598
CFLAR	MF-ISG	0.0433938	0.259632
MRPL30	MF-ISG	-0.074315	0.361925
TMED5	MF-ISG	0.241541	0.0459127
RHOH	MF-ISG	-0.304172	0.586779
TIFA	MF-ISG	-0.108881	0.386741
FBXW17	MF-ISG	-0.146665	0.415186
PPA1	MF-ISG	-0.587077	0.851752
ANKFY1	MF-ISG	0.372845	-0.112857
ACER3	MF-ISG	-0.150342	0.394893
PNPT1	MF-ISG	-0.0820983	0.281792
PSMB4	MF-ISG	0.0724268	0.116374
VCPIP1	MF-ISG	0.236569	-0.0638545
GADD45G	MF-ISG	-0.479667	0.63116
MX2	MF-ISG	-0.0431197	0.191187
CAPZA2	MF-ISG	0.128831	0.0169467
MAP3K8	MF-ISG	0.255329	-0.12262
TGIF1	MF-ISG	0.100423	0.0164214
SRGAP2	MF-ISG	-0.338526	0.45294
NR3C1	MF-ISG	-0.4503	0.560631
SH3BP2	MF-ISG	-0.353106	0.459325
GAPVD1	MF-ISG	-0.0535833	0.097029
TMEM18	MF-ISG	0.197396	-0.158094
SLFN4	MF-ISG	0.138027	-0.0999241
MORC3	MF-ISG	-0.012605	0.0474522
PSMA5	MF-ISG	0.006555	0.0191249
B3GNT2	MF-ISG	-0.215074	0.237475
FRMD4A	MF-ISG	0.0631894	-0.0493216
CUTC	MF-ISG	-0.0765862	0.0831949
SETDB2	MF-ISG	0.233691	-0.238837
SLFN1	MF-ISG	0.440872	-0.446439
SLC25A22	MF-ISG	-0.718329	0.708098
SLFN3	MF-ISG	0.260529	-0.274312
ZC3H7A	MF-ISG	-0.200445	0.184778
CMPK2	MF-ISG	-0.540157	0.510886
FXR1	MF-ISG	-0.0999148	0.0617959
GLRX	MF-ISG	-0.205482	0.16346
RNF139	MF-ISG	-0.137341	0.0899758
H2-K2	MF-ISG	0.370579	-0.419991
CASP3	MF-ISG	-0.255096	0.203069
HERC1	MF-ISG	-0.153986	0.0578118
APOOL	MF-ISG	-0.00696067	-0.0896118
PSMA3	MF-ISG	-0.0605283	-0.0414244
PDCD10	MF-ISG	0.392793	-0.508715
CASP2	MF-ISG	-0.130895	-0.00193807
D1ERTD622E	MF-ISG	-0.362587	0.225124
DNAJA1	MF-ISG	-0.194487	0.0569202
WHSC1L1	MF-ISG	-0.43207	0.275908
FGL2	MF-ISG	-0.482959	0.312202
SARNP	MF-ISG	-0.0894552	-0.115197
CLIC4	MF-ISG	-1.17811	0.94294
TMX3	MF-ISG	0.18564	-0.438754
FNBP4	MF-ISG	-0.393749	0.135091
NOD1	MF-ISG	-0.685334	0.422016
PHIP	MF-ISG	-0.389974	0.0990401
TRIM14	MF-ISG	-0.319248	0.00449399
ZC3HAV1	MF-ISG	-0.624754	0.283763
KLF6	MF-ISG	-0.0591737	-0.283201
CCL2	MF-ISG	-1.12127	0.77884
USP25	MF-ISG	1.04705	-1.39802
CACYBP	MF-ISG	-0.210899	-0.170516
EHD4	MF-ISG	-0.847412	0.382757
GLIPR2	MF-ISG	-0.523278	-0.0984314
2810474O19RIK	MF-ISG	-0.444999	-0.203772
COQ2	MF-ISG	-0.0220149	-0.690336
IL6	MF-ISG	-0.187368	-0.53889
1500012F01RIK	MF-ISG	0.0244173	-0.83278
TIPARP	MF-ISG	-0.63406	-0.252311
PIGF	MF-ISG	-0.898038	-0.00784167
AZI2	MF-ISG	-0.950437	0.0227826
TMCC3	MF-ISG	-1.42421	0.423214
DEK	MF-ISG	-1.26778	0.124702
MAP2K1	MF-ISG	-1.2067	-0.0843986
CCNL1	MF-ISG	-0.425892	-0.956653
CCDC23	MF-ISG	-1.60363	0.197181
DPY19L1	MF-ISG	0.15875	-1.86827
OGFR	MF-ISG	-1.68515	-0.172563
MIER3	MF-ISG	-0.762845	-1.14934
ABCA7,ARID3A,CNN2,WDR18	All genes	-0.641386	-1.12318
HMHA1	All genes	-0.0157025	-1.09856
GPX4	All genes	0.123666	-0.251815
ATP5D	All genes	0.214765	1.57127
MUM1,NDUFS7,TRNA_ASN	All genes	0.297581	1.37183
1600002K03RIK,CIRBP	All genes	-0.0449531	0.594879
RPS15	All genes	0.675194	1.8696
ADAT3,SCAMP4	All genes	0.780577	1.44001
GM26541	All genes	0.399657	-1.9048
MIR1982,OAZ1	All genes	-0.193936	0.926681
GADD45B	All genes	0.0942872	-0.133308
MAP2K2	All genes	-0.576563	0.413227
EEF2	All genes	0.202394	-0.114101
PIAS4	All genes	-1.13556	-0.609758
AK200837,MFSD12	All genes	-0.372084	1.90003
DOHH	All genes	0.536771	1.66492
GM16104	All genes	0	0.52547
A230046K03RIK	All genes	-0.264552	-0.175665
CKAP4	All genes	-0.704867	-1.1616
POLR3B,TCP11L2	All genes	-0.593002	-1.42666
AI597468	All genes	-0.509504	-0.448651
GM8394	All genes	0.260901	1.03833
PWP1	All genes	-1.15236	-1.47146
FBXO7	All genes	0.155892	-0.163151
IGF1	All genes	0.147036	-0.499312
CCDC53	All genes	0.520768	2.11175
ARL1	All genes	0.205719	1.08354
UHRF1BP1L	All genes	-0.780618	0.285797
LTA4H	All genes	-1.43322	-2.12038
HAL	All genes	0.465583	-0.32022
USP44	All genes	0.429641	1.38204
NDUFA12	All genes	-0.467445	2.77433
AK038827,TMCC3	All genes	1.40832	2.11096
TMCC3	All genes	0.0444949	0.130652
NUDT4,UBE2N	All genes	0.535778	-3.27752
BTG1	All genes	0.140757	-0.301577
ATP2B1	All genes	0.355857	-0.523283
DUSP6	All genes	0.23524	-0.200846
GAD1-PS	All genes	0.202118	-1.54415
CCDC59	All genes	-0.213802	1.15746
PPP1R12A	All genes	-0.108992	-0.465855
CSRP2	All genes	0.442469	1.65537
GM5428	All genes	0.137636	1.15449
NAP1L1	All genes	0.107346	0.215754
TBC1D15	All genes	-0.152483	-0.228484
D630029K05RIK	All genes	0.889134	2.80539
LYZ1	All genes	0.0913226	1.08576
AK162942,TMBIM4	All genes	0.0272834	0.858795
LLPH	All genes	0.545162	1.9066
AK081796,AK219583,GNS	All genes	0.74968	0.141211
MIR8104,PPM1H	All genes	-0.54376	2.49808
CDK4	All genes	0.402375	0.991731
B4GALNT1	All genes	0.0948476	0.239528
DCTN2	All genes	-0.476404	-0.836933
ARHGAP9	All genes	-1.29214	-0.774207
DDIT3	All genes	0.274022	-0.375181
R3HDM2	All genes	0.448262	0.105884
STAT6	All genes	0.0176756	-1.28877
NACA	All genes	0.544941	1.69746
ATP5B	All genes	-0.0400988	0.420815
APON,TIMELESS	All genes	-0.703418	0.654842
STAT2	All genes	0.0570052	0.360595
CNPY2	All genes	0.376404	1.76192
CS	All genes	-0.30719	-0.116492
AK163775,RNF41,SMARCC2	All genes	-0.362962	-0.636227
DNAJC14,SARNP	All genes	-0.284961	0.147704
CD63	All genes	-0.857101	-0.975233
TESPA1	All genes	1.68748	1.4041
RMND1	All genes	0.124367	1.23314
GINM1	All genes	-0.563169	-1.21961
TAB2	All genes	0.928882	-0.327976
RAB32	All genes	0.00103048	-0.254073
UTRN	All genes	0.292316	-0.355312
B230208H11RIK	All genes	-0.912228	-0.492089
STX11	All genes	-0.824991	-0.715533
LTV1	All genes	0.0474997	1.56053
AK080063,AK153639,GM26740	All genes	0.412747	-0.833947
HMGB1-PS8	All genes	0.667869	0.402798
TBPL1	All genes	0.182117	-0.0136457
RPS12,SNORA33,SNORD100	All genes	0.700192	-0.0578199
GM23051	All genes	-0.00758768	0.562766
ARG1	All genes	0	0
AK076839,AKAP7	All genes	2.09696	-0.981852
AB341366	All genes	-0.00960512	2.04246
RNF146	All genes	-0.234882	-0.430658
GM10275	All genes	1.07159	2.51998
NCOA7	All genes	0.868045	0.214075
GM20300,HINT3	All genes	-0.190361	1.34667
ZUFSP	All genes	0.0385862	-0.396866
RWDD1	All genes	-0.392183	0.0302773
FAM26F	All genes	2.03439	2.08339
NT5DC1	All genes	-0.629238	-1.25483
AK017779,MARCKS	All genes	0.613082	-0.986688
RPF2	All genes	1.24165	1.89636
GTF3C6	All genes	0.292338	2.01173
FIG4	All genes	-0.298825	0.074045
AB335951,FOXO3	All genes	-0.0756407	-1.32603
1700021F05RIK	All genes	0.566097	2.53534
QRSL1	All genes	0.382783	0.83561
-	All genes	0.147535	-0.43779
-	All genes	0.530203	-0.701988
-	All genes	1.94795	1.86094
SERINC1	All genes	0.156966	-0.544557
ANAPC16	All genes	0.283157	0.860263
CHST3	All genes	0	0
SGPL1	All genes	-0.619969	-0.39705
SUPV3L1,VPS26A	All genes	-0.293838	-0.338171
DDX21	All genes	0.342137	0.283003
SRGN	All genes	0.63733	-0.131338
DDX50	All genes	-0.160582	-0.0408593
CCAR1	All genes	-0.269617	-0.223284
REEP3	All genes	0.147126	0.315051
ARID5B	All genes	0.19652	0.872379
CDK1	All genes	-1.35253	-1.007
TFAM	All genes	-0.170591	1.20803
CISD1	All genes	0.93579	2.43887
GM6419	All genes	-1.12048	2.46529
GUCD1	All genes	-0.424157	0.160523
CABIN1	All genes	-0.26724	-0.150814
DDT	All genes	1.07443	2.24716
MIF	All genes	0.536767	1.82914
SMARCB1	All genes	0.136064	0.635746
GM22394,TRPM2	All genes	0.205611	-1.6351
AK008812,PFKL	All genes	-0.158581	-1.18125
AGPAT3,TRAPPC10	All genes	0.193319	0.43973
C030046I01RIK,R3HDM4	All genes	-0.410912	-1.2643
SBNO2	All genes	-0.115147	-0.97817
POLR2E	All genes	0.596976	0.671219
GAMT	All genes	0.989962	2.07601
2310011J03RIK	All genes	0.0670024	0.602203
UQCR11	All genes	0.616373	1.15452
MOB3A	All genes	-0.215593	-1.86921
MKNK2	All genes	0.405267	-1.35733
AP3D1	All genes	-0.175758	-0.449809
PLEKHJ1	All genes	0.396924	-0.586334
LSM7	All genes	0.305414	2.00234
LMNB2,TIMM13	All genes	0.143487	1.99626
SGTA	All genes	-0.331497	-1.72896
MRPL54	All genes	0.805453	2.23191
-	All genes	1.08609	0.948349
NCLN,S1PR4	All genes	-0.93797	-1.51284
GNA15	All genes	-0.847416	-0.184093
GNA11	All genes	-0.705494	-0.458161
1190007I07RIK	All genes	0.183803	2.17875
NFYB	All genes	-0.588967	-1.19786
-	All genes	0.136751	-0.536392
APPL2	All genes	0.0780816	-1.49205
RTCB	All genes	0.561607	0.201913
GM15344,HSP90B1	All genes	0.0490915	1.04178
DRAM1	All genes	-0.616113	-0.167434
UTP20	All genes	0.922355	1.92394
ACTR6	All genes	-0.566417	0.0266313
SLC25A3	All genes	0.365769	0.292206
TMPO	All genes	0.418722	0.640479
SNRPF	All genes	1.0461	2.66558
METAP2	All genes	-0.00858534	1.44546
PLXNC1	All genes	-0.362941	-1.1945
MRPL42	All genes	0.523484	1.40718
-	All genes	0.571949	0.271594
GLIPR1	All genes	0.43673	-0.342557
ATXN7L3B	All genes	-0.0799768	0.135222
TMEM19	All genes	-0.151112	-0.220501
CNOT2	All genes	-0.178342	-0.550845
CCT2	All genes	0.210711	0.993454
YEATS4	All genes	-0.992448	-1.03922
LYZ2	All genes	-0.0275687	1.00859
CPSF6	All genes	-0.153422	-0.0992795
MDM2	All genes	-0.808506	-0.924902
RAP1B	All genes	0.732058	-0.391142
IRAK3	All genes	-0.942419	-2.11586
TBK1	All genes	-0.0344212	-0.0575589
AC158802.1,USP15	All genes	-0.511512	0.348397
-	All genes	0	0
TSFM	All genes	1.0295	1.09959
TSPAN31	All genes	1.37033	0.47937
OS9	All genes	-0.158164	-0.651922
SHMT2	All genes	-1.57161	-0.094651
LRP1	All genes	0.96857	0.686258
PA2G4	All genes	-0.178026	0.531155
MYL6	All genes	-0.0130808	0.753346
RPL41	All genes	0.651097	1.50241
RPS26	All genes	0.604105	2.42414
DGKA	All genes	-0.279727	-0.370353
ORMDL2	All genes	-0.285033	0.561444
BLOC1S1,RDH5	All genes	0.389828	1.36392
-	All genes	1.61441	10.3645
-	All genes	1.78878	-4.64239
-	All genes	1.13058	3.51745
-	All genes	-4.82243	-4.67033
-	All genes	0.736283	0.813449
-	All genes	-0.14587	2.10151
-	All genes	0.323417	3.2651
-	All genes	3.20604	0.202185
-	All genes	-0.0949043	3.78206
-	All genes	-3.39455	-3.65451
PISD-PS1	All genes	-0.308871	-0.848547
EIF4ENIF1	All genes	0.14467	-0.45167
PIK3IP1	All genes	0.0497922	-0.150571
PES1	All genes	0.110879	-0.147363
OSM	All genes	-0.571412	-1.82199
ZMAT5	All genes	0.496281	0.651934
THOC5	All genes	0.165099	1.04492
EWSR1	All genes	-0.50572	-0.280359
XBP1	All genes	-1.1912	-0.412367
GM11964	All genes	-0.318935	-0.222133
DBNL	All genes	-0.657728	-0.400222
BC019819	All genes	-0.151473	0.270084
NUDCD3	All genes	-0.0402173	-0.568317
DDX56	All genes	0.718185	-0.457783
OGDH	All genes	-0.239548	0.54682
CCM2	All genes	-0.108594	-0.904486
RAMP3	All genes	0	0
UPP1	All genes	0.651101	0.504822
IKZF1	All genes	0.467261	0.433628
GM12005	All genes	-0.232487	1.39791
GM12663	All genes	-0.48529	-1.89943
PLEK	All genes	0.34228	-1.28729
PPP3R1	All genes	-1.09818	-0.937311
C1D,WDR92	All genes	-0.114951	0.832074
ACTR2	All genes	-0.557508	-0.186668
RAB1	All genes	-0.0658803	-0.0828437
GM12034	All genes	0.68537	2.42275
SERTAD2	All genes	0.206089	-1.22997
AFTPH	All genes	0.316114	-0.692409
PELI1	All genes	0.0998985	-0.939139
AK162774,VPS54	All genes	0.402156	-0.450034
VPS54	All genes	0.104383	-0.102734
GM23772	All genes	1.12699	-1.25572
CCT4	All genes	0.201889	0.150708
XPO1	All genes	-0.40674	-1.20732
BCL11A	All genes	0.151979	1.17802
GM12064	All genes	-0.0676482	0.938966
GM12074	All genes	-1.33901	0
PNPT1	All genes	0.308216	-0.106313
SMEK2	All genes	-0.0365831	-0.934932
SPTBN1	All genes	-0.0929628	1.28228
ASB3	All genes	-0.717106	-0.386624
SNRNP25	All genes	-0.171328	2.35015
STK10	All genes	0.157439	-1.95225
NPM1	All genes	0.95884	1.14381
GM12115	All genes	-0.295858	1.11477
LCP2	All genes	0.352602	-1.02884
DOCK2	All genes	0.371008	-0.485838
NUDCD2	All genes	-0.270842	1.4126
GM12141	All genes	0.214036	0.507767
SLU7	All genes	0.0301785	-0.454222
EBF1	All genes	0	0
MED7	All genes	-0.561814	0.0798845
GM12174	All genes	0.711512	1.58458
TIMD4	All genes	0	0
GM12183	All genes	-0.182977	-0.88492
GM25296,GNB2L1,SNORD96A	All genes	0.825074	1.38556
TRIM7	All genes	0	0
GM5431	All genes	1.22303	-0.337988
IFI47,OLFR56	All genes	0.770038	-0.0812579
ZFP62	All genes	-0.501012	0.210624
MGAT1	All genes	-0.241559	-0.507368
RNF130	All genes	-0.294841	-0.822294
TBC1D9B	All genes	-0.878256	-1.4263
SQSTM1	All genes	-0.378486	-1.13149
HNRNPH1	All genes	0.414899	0.447168
CLK4,GM25082	All genes	-0.0513326	-0.631215
NHP2	All genes	0.707954	1.84158
0610009B22RIK	All genes	-0.197783	2.0421
SAR1B	All genes	0.0747305	0.87445
CDKL3,CDKN2AIPNL	All genes	-0.325122	-0.567297
SKP1A	All genes	0.244979	0.478417
AK201917,VDAC1	All genes	-0.616853	-1.32853
9530068E07RIK	All genes	-0.451787	-0.321541
IRF1	All genes	0.278494	-1.12356
GM12216	All genes	0.882984	-0.364377
P4HA2	All genes	0	0
RAPGEF6	All genes	-0.270788	-0.898292
CDC42SE2	All genes	0.0709413	-0.20125
HINT1	All genes	0.614938	2.60342
GM2A	All genes	0.260897	-0.26085
AK040665	All genes	1.22425	-1.10961
AK171960,G3BP1,MMU-MIR-7652	All genes	-0.212901	-0.148288
MFAP3	All genes	0.219079	0.6303
LARP1	All genes	0.378637	-0.318511
CNOT8	All genes	-0.0355692	-0.986858
MRPL22	All genes	-0.290668	2.12657
GM12250	All genes	1.15197	-0.383963
IGTP,IRGM2	All genes	0.510223	-0.764526
4930438A08RIK	All genes	-2.10448	-2.34939
HIST3H2A,TRIM17	All genes	0.330096	-0.367153
TRIM11	All genes	-0.259299	-0.700963
2310033P09RIK	All genes	0.122636	-0.261667
GUK1	All genes	-1.34555	-0.475402
MRPL55	All genes	0.0900779	1.1799
DRG2	All genes	-0.0605968	0.543741
MAP2K3	All genes	-0.0638879	-1.2868
TNFRSF13B	All genes	0.932622	1.29719
GRAP	All genes	0.241285	-0.240557
GM1821,UBB	All genes	-0.225059	0.167791
TRPV2	All genes	0.289526	-0.881649
2410006H16RIK,SNORD49A,SNORD65	All genes	1.01298	0.565583
TVP23B	All genes	-0.0506235	0.0536696
PMP22	All genes	0	0
GAS7	All genes	-0.971125	0.300379
STX8	All genes	-0.130757	0.871598
PIK3R5	All genes	0.219209	-0.630128
PIK3R6	All genes	0.327582	0.0877561
GM15772,RPL26,SLC25A35	All genes	0.804218	2.27365
AURKB	All genes	-1.43352	-1.38468
TRAPPC1	All genes	0.176709	1.36067
LSMD1,NAA38	All genes	0.0576035	2.5101
TRP53	All genes	0.741389	0.433498
TMEM256	All genes	0.140954	3.10343
GPS2,PLSCR3	All genes	-0.453649	0.477235
EIF5A	All genes	-0.170149	-0.0199019
CTDNEP1,GABARAP	All genes	0.043473	-0.520753
CLEC10A,MGL2	All genes	1.1109	1.37179
MED11	All genes	0.16393	1.07476
PSMB6	All genes	0.234978	1.55389
RNF167	All genes	-0.0196888	-1.12241
SCIMP	All genes	1.0381	1.8046
RPAIN	All genes	0.50324	1.17133
TXNDC17	All genes	-0.164446	0.865909
XAF1	All genes	0.662023	1.4749
MYBBP1A	All genes	0.21015	1.71561
ANKFY1	All genes	-0.0293376	-0.88554
1200014J11RIK,ATP2A3,GM27012	All genes	-1.02719	-0.755919
P2RX1	All genes	-1.84343	-0.401508
GM12328	All genes	-0.0937536	0.148905
-	All genes	2.16987	2.02885
TSR1	All genes	0.556342	0.361022
MIR22,MIR22HG	All genes	0.186699	-1.19403
PITPNA	All genes	0.654239	0.711184
INPP5K	All genes	-0.369443	-1.3452
MYO1C	All genes	0.270092	-0.0656481
YWHAE	All genes	-0.238332	-0.133286
BLMH	All genes	-0.0694837	0.257789
SSH2	All genes	0.289335	-1.60072
GM12732	All genes	0.203252	0
NUFIP2	All genes	-0.265451	-0.392402
DHRS13,FLOT2	All genes	-1.73936	-0.0465917
SDF2	All genes	0.483905	0.510737
2610507B11RIK	All genes	0.0769191	-0.579242
AK208502,PIGS	All genes	-0.143339	-0.406241
IFT20	All genes	0.325062	1.63855
EVI2B	All genes	-0.178819	-0.958179
CRLF3	All genes	-1.23146	-0.224835
RNF135	All genes	0.596279	1.23148
ZFP207	All genes	-0.0563532	0.235388
PSMD11	All genes	-0.078292	0.556445
CCL2	All genes	0.88027	2.74595
CCL7	All genes	0	0.203159
CCL12	All genes	0	2.95607
SLFN5	All genes	0.83752	0.0937431
SLFN2	All genes	0.245007	-0.540539
SLFN1	All genes	-0.060384	-0.921649
GM11427,SLFN3,SLFN4	All genes	0.0441307	-1.31656
AI662270	All genes	1.02723	1.16665
AP2B1	All genes	-0.295119	0.403966
TAF15	All genes	0.230204	-0.223977
E230016K23RIK	All genes	2.08712	1.51457
CCL4	All genes	0.515969	0.30353
WFDC17	All genes	0.967416	1.71242
1100001G20RIK	All genes	-1.17958	-0.677081
HEATR6	All genes	-0.742544	0.165366
DDX52	All genes	0.155763	-0.366462
ACACA,AK040794	All genes	0.641817	0.469334
PTRH2	All genes	0.215658	2.52602
A430104N18RIK,BZRAP1,MIR142,RNF43	All genes	1.5929	1.10328
SUPT4A	All genes	0.428552	0.141038
MRPS23	All genes	0.211702	0.446112
TRIM25	All genes	0.310307	-0.942837
DGKE	All genes	0.368551	0.279682
NME1	All genes	0.832217	2.89129
BC096410,SPAG9	All genes	0.809431	-1.23616
TOB1	All genes	-0.688483	-2.139
MRPL27	All genes	0.724557	2.44004
SLC35B1	All genes	0.306491	1.65367
SPOP	All genes	0.0769911	-0.394016
PHB	All genes	1.17307	1.39561
AB341653,PHOSPHO1,ZFP652	All genes	-0.714359	-0.6108
ABI3,GNGT2	All genes	1.84546	1.55283
GNGT2	All genes	1.29918	1.08452
SNF8	All genes	-0.248829	1.60483
CBX1,M31 CHROMOBOX	All genes	-0.138975	0.834152
MRPL10,OSBPL7	All genes	-0.107393	-0.323135
PSMB3	All genes	0.0325043	1.30463
LASP1	All genes	-1.3494	-1.10035
GM11629,RPL19	All genes	0.29119	2.37646
GM11631	All genes	0	0
MED1	All genes	-0.361446	-0.500596
STARD3	All genes	0.026428	-0.735148
IKZF3	All genes	0.264967	0
MSL1	All genes	-0.0190892	-0.76305
RARA	All genes	-0.324858	-0.624983
IGFBP4	All genes	-1.84188	-1.35996
CCR7	All genes	-0.280527	0.0108778
EIF1	All genes	-0.453435	-0.745937
CNP	All genes	0.28402	0.601443
AK192501,NKIRAS2	All genes	0.151379	0.209699
ATP6V0A1	All genes	-0.98271	-0.439452
NAGLU	All genes	-1.43498	0.258232
MLX	All genes	-0.626977	0.182735
RAMP2,VPS25	All genes	0.0220705	0.345935
RPL27	All genes	-0.450426	0.629109
GM11625,IFI35	All genes	0.525753	0.398202
TMEM106A	All genes	1.57675	1.2927
RDM1	All genes	-0.337154	0.635765
CD300LG	All genes	1.30137	0.675883
TMUB2	All genes	-0.0416174	-0.816752
UBTF	All genes	-0.0872175	-0.763265
GRN	All genes	0.042372	-0.0993084
NMT1	All genes	-0.216682	0.653478
ACBD4,HEXIM1,HEXIM2	All genes	0.362518	-0.380298
FMNL1	All genes	0.488508	-0.599694
ARF2	All genes	0.7489	-0.632343
MYL4	All genes	-0.538131	0.040128
DCAF7	All genes	0.0749098	-0.428644
LIMD2,MAP3K3	All genes	0.649556	-0.227465
DDX42	All genes	-0.408871	-1.015
PSMC5	All genes	0.160305	0.994333
GM22711	All genes	2.05828	1.35976
MILR1	All genes	0.0630597	-0.893539
PSMD12	All genes	-0.0625682	0.742909
-	All genes	0.248265	1.38632
GNA13	All genes	0.180056	-0.16675
AMZ2,ARSG,LOC100503496	All genes	-0.290144	-0.745659
PRKAR1A	All genes	-0.335543	-0.84775
FAM20A	All genes	0	0
GM11675	All genes	-1.43204	1.44904
RPL38	All genes	1.15151	2.26898
CD300A	All genes	0.306286	-0.215793
SLC9A3R1	All genes	-0.339333	-1.09633
ICT1	All genes	0.276188	2.32243
ARMC7	All genes	-0.20552	-0.931202
GM11694	All genes	1.90369	1.73332
NUP85	All genes	-1.29246	-0.690698
MRPS7	All genes	0.238813	1.56811
SMIM6	All genes	-1.11617	-0.0593295
H3F3B	All genes	-0.0833968	0.868511
TEN1	All genes	-0.0250677	2.09282
RPS11-PS2	All genes	0.197649	4.20206
1810032O08RIK,SNORD1A,SNORD1B,SNORD1C	All genes	2.04162	2.37702
METTL23	All genes	-0.630146	1.23876
2810008D09RIK	All genes	0.300169	1.03452
SEC14L1	All genes	-0.169883	-1.48921
SEPT9	All genes	-0.35193	-0.535305
AFMID,SYNGR2	All genes	-0.226736	0.372712
BIRC5	All genes	-0.881671	-0.330075
SOCS3	All genes	-0.521584	-2.91285
PGS1	All genes	0.290912	-0.574769
CYTH1	All genes	-1.02172	-0.45325
CANT1	All genes	-0.0692611	0.438191
ENGASE	All genes	0.0340312	0
GAA	All genes	0.24841	-0.758196
MKIAA1554,RNF213	All genes	0.683177	-0.457023
CHMP6	All genes	-0.058223	0.447228
BAIAP2	All genes	0.563537	0.254997
1810043H04RIK	All genes	-0.209071	1.95034
MRPL12	All genes	0.988059	1.95472
ANAPC11	All genes	0.0906701	0.223469
ASPSCR1	All genes	-1.12624	-1.45756
SLC16A3	All genes	-0.137221	-2.1739
NARF	All genes	-0.0764626	-2.15066
METRNL	All genes	0.968102	1.06823
GM12735,SFI1	All genes	-0.274461	-0.971345
GM11400	All genes	-0.153935	0.0861313
DRG1	All genes	-0.0584019	0.168192
AK033381,TUG1	All genes	-0.422869	-0.663727
TCN2	All genes	-0.408724	-1.15304
MTMR3	All genes	-0.0605616	-0.767922
UQCR10	All genes	-0.138851	1.57342
MRPS24	All genes	-1.11868	0.793851
URGCP	All genes	0.0664182	0.305486
GM11966,POLD2	All genes	1.85661	0.379733
POLM	All genes	0.18611	0.167021
TMED4	All genes	-0.00100659	0.150056
H2AFV	All genes	-0.670782	0.581586
MYO1G	All genes	0.425859	-0.111419
GM11974,GM22457	All genes	2.7237	0.556733
EIF3S6-PS1	All genes	1.99826	1.60161
PNO1	All genes	1.48225	1.54923
GM12025	All genes	-1.81444	0
UGP2	All genes	-0.898989	-1.23692
AK046369,MDH1	All genes	-0.226173	0.727582
B3GNT2,COMMD1,GM12057	All genes	-0.250052	0.774991
GM20645,REL	All genes	0.333796	-0.669161
VRK2	All genes	-0.0221485	-0.138819
RPS27A	All genes	0.409588	1.81078
PRORSD1	All genes	0.597697	-0.0912287
EML6	All genes	0.696504	0.237944
AK137356,SPTBN1	All genes	-0.532687	0.039794
GM12106	All genes	-0.987763	1.65323
AK015529	All genes	0.640948	-0.197583
RARS	All genes	0.310513	0.461703
MAT2B	All genes	-0.194937	-1.00494
CCNG1	All genes	-0.431559	-0.439397
PTTG1	All genes	0.905182	0.602753
TTC1	All genes	0.266823	0.00343752
UBLCP1	All genes	-0.521399	-0.718763
GM12166	All genes	0.103957	0.0317743
CYFIP2	All genes	-1.07674	-2.052
GNB2L1	All genes	-0.61363	-0.440817
GM12184,IRGM1	All genes	0.813384	-0.579305
GM12185,TGTP1	All genes	0.41933	-0.369255
9930111J21RIK1,9930111J21RIK2,PSME2B	All genes	0.489157	-0.0424561
9930111J21RIK2	All genes	0.102415	-0.669121
TGTP1,TGTP2	All genes	0.463425	0.00375147
OLFR1396	All genes	1.27665	-0.349451
LTC4S	All genes	0.889208	0
CANX	All genes	-0.191093	0.417784
RMND5B	All genes	-0.478986	-1.07729
UBE2B	All genes	0.0857773	-1.17087
AK038627,HSPA4	All genes	-1.84665	-0.189626
UQCRQ	All genes	0.606434	1.78505
PDLIM4	All genes	0.570495	1.12915
ANXA6	All genes	0.469855	0.399691
ANXA6,GM2A	All genes	-0.0245371	-1.62996
CCDC69,SLC36A3	All genes	0.998268	2.10409
GM12231	All genes	-0.167198	0.758123
ATOX1	All genes	0.446043	1.54487
GM12240	All genes	0	0
FAM114A2	All genes	0.0154776	-0.315568
IGTP	All genes	0.841739	-0.642951
GM12251	All genes	-0.498842	2.47369
GM12254	All genes	0.875229	3.43561
GM12255	All genes	1.47788	-0.333237
AK009977,BC030470	All genes	0.137504	-1.95753
2610507I01RIK	All genes	-0.728269	-1.33284
ARF1	All genes	-0.271698	-0.332235
FLCN	All genes	0.0579835	-1.72182
COPS3	All genes	-0.400484	-0.214299
FLII	All genes	-0.438125	-0.398322
TMEM11	All genes	0.293638	1.91573
RPS13-PS5	All genes	1.42683	2.86771
ALDH3A2	All genes	-0.565424	-1.05975
NCOR1	All genes	0.427566	-0.728258
GM12285	All genes	0.54995	1.78157
ADPRM	All genes	0.027637	0.0301291
NDEL1	All genes	-0.0277392	-0.70008
TNFSF12,TNFSF12TNFSF13,TNFSF13	All genes	1.58399	1.82567
MPDU1	All genes	0.0788893	0.584799
CD68,EIF4A1,GM22988,GM24029,GM25835,POLR2A	All genes	0.604475	1.12851
SENP3	All genes	0.560739	-0.0178822
ACAP1,BC064116,MIR6924	All genes	-0.609011	-1.28949
ELP5	All genes	-0.0955548	1.57032
ACADVL	All genes	-0.419257	-0.424799
ACADVL,DVL2	All genes	-0.102884	-0.582628
0610010K14RIK,RNASEK	All genes	-0.0237346	0.625284
ALOX15	All genes	0	0
PFN1	All genes	-0.228157	-0.42726
CAMTA2,SPAG7	All genes	0.0667177	0.518823
SLC25A11	All genes	-0.472275	-0.831518
NUP88	All genes	-0.342732	0.677654
DERL2	All genes	-0.196614	0.837234
C1QBP	All genes	0.213644	1.61031
MED31	All genes	-0.327045	0.274092
EMC6	All genes	0.332941	0.971354
ASPA	All genes	0	0
GM12328,OLFR389	All genes	-0.0881598	0.478033
RAP1GAP2	All genes	-0.169603	1.35612
RPA1	All genes	-0.464201	0.0335849
4931413K12RIK,GM12338	All genes	0.841199	1.11497
GEMIN4,GLOD4,VPS53	All genes	-0.155354	0.666359
ABR	All genes	0.191672	-0.515021
CCDC55,MIR423	All genes	0.306606	1.03146
GM24989	All genes	-0.375289	-0.497038
SLC13A2	All genes	0.0981966	0.165989
TMEM199	All genes	-0.117678	1.28743
FAM58B	All genes	-0.157771	1.04832
LGALS9	All genes	-0.0939057	0.0436682
WSB1	All genes	0.220914	-0.140965
EVI2A,EVI2A-EVI2B,EVI2B,NF1	All genes	-0.158231	-0.498816
TEFM	All genes	0.562177	2.14426
RAD51D,RFFL	All genes	-1.38277	-1.38676
AK135766,GM11425,SLFN10-PS,SLFN8,SLFN9	All genes	0.578351	-0.492142
SLFN4	All genes	0.114604	-1.055
CCL5	All genes	1.12889	4.30297
CCL9	All genes	1.91861	1.78697
CCL6	All genes	0.638665	0.0292961
AK137525,CCL3	All genes	0.131091	-1.45256
AATF	All genes	0.348185	0.0373189
GGNBP2	All genes	-0.492989	0.165935
ZNHIT3	All genes	-1.61024	1.49199
USP32	All genes	0.820795	-0.448105
AK165329,RPS6KB1	All genes	-0.324027	-0.369055
MIR21,VMP1	All genes	0.255136	-0.270282
GM11478	All genes	0.716639	0.936324
CLTC	All genes	-0.0258896	-0.0936788
DHX40,MIR8115	All genes	0.138258	-0.297069
MIR142B	All genes	0.294747	0.591803
SCPEP1	All genes	1.81155	1.2798
NME2	All genes	1.35612	2.55156
GM11518	All genes	0.3229	1.85403
LUC7L3	All genes	0.064565	1.6565
AK188991,AK211268,CDK5RAP3	All genes	0.0585875	0.64657
GM11572	All genes	2.35898	0
NPEPPS	All genes	-0.426804	-0.0696881
RPL23,SNORA21	All genes	0.834563	1.5004
ARL5C	All genes	1.97126	2.18535
AK169802,IKZF3	All genes	0.569586	0.127961
MIEN1	All genes	0.136258	1.11927
GM23451,TOP2A	All genes	-1.21729	-1.9199
GM10039	All genes	0.476183	2.06844
ACLY	All genes	-0.0991151	-0.492708
DNAJC7	All genes	0.122836	0.321871
KAT2A,RAB5C	All genes	-0.86162	-0.115988
DHX58	All genes	0.216568	-0.00985622
AK088966,STAT5B	All genes	0.294354	-0.871996
STAT3	All genes	-0.208942	-0.500057
BECN1	All genes	-0.15194	-1.12755
COA3	All genes	0.0654499	0.958332
AARSD1	All genes	-0.21478	-0.247518
GM23971	All genes	0	0
DUSP3	All genes	0.240174	1.20546
LSM12	All genes	-0.983373	0.797379
HDAC5,MIR8101	All genes	-0.259144	-0.416575
SLC25A39	All genes	-0.894884	-0.081544
FAM171A2	All genes	0.723432	2.14146
EFTUD2	All genes	0.0956564	0.946015
ARHGAP27	All genes	-0.136092	-0.641323
GOSR2	All genes	-0.214082	0.526417
AK160502,NSF	All genes	0.264608	0.417607
-	All genes	0.502328	2.93829
KANSL1	All genes	-0.169241	-0.632756
LIMD2	All genes	-0.913453	-1.1523
CCDC47,GM25556,STRADA	All genes	-0.450247	-0.697082
FTSJ3	All genes	0.00355612	1.50934
CD79B	All genes	0.38999	0.567819
ICAM2	All genes	0.102889	0.480408
TEX2	All genes	0.614711	4.66197
PECAM1	All genes	-0.125748	0.328731
DDX5,GM25994,MIR3064	All genes	-0.0330707	-0.618036
AK041539,BPTF	All genes	0.13556	-0.552993
NOL11	All genes	-0.0390415	1.19583
PITPNC1	All genes	-0.358915	-1.38663
ABCA9	All genes	1.32139	1.61333
CDC42EP4	All genes	0.643211	-0.580049
CD300LB	All genes	0.136829	-0.906973
CD300LD,GM11710	All genes	0.315798	-1.06935
AF251705	All genes	0.654922	-0.611434
CD300LF	All genes	0.00931089	-1.04524
NAT9	All genes	-0.101763	-0.311084
ATP5H	All genes	0.370517	1.3618
HN1	All genes	0.0452231	0.130393
NT5C	All genes	0.679166	1.49739
MIF4GD,SLC25A19	All genes	-0.0051174	0.215216
RECQL5	All genes	-0.218836	-0.286092
GALK1	All genes	0.991417	0.740903
UNC13D,WBP2	All genes	-0.630849	-0.651754
MRPL38	All genes	0.969705	0.731308
SRP68	All genes	0.0298138	0.096297
EXOC7	All genes	-0.321213	-0.682012
PRPSAP1	All genes	0.26579	0.639958
RHBDF2	All genes	0.218068	-0.854325
SRSF2	All genes	-0.948917	0.284531
TMC6	All genes	0.179587	-0.826846
THA1	All genes	0	0.443677
TIMP2	All genes	1.40131	-1.47176
LGALS3BP	All genes	1.2655	1.13369
EIF4A3	All genes	0.0142253	0.320151
BC075659	All genes	0.540826	-0.604139
ENTHD2,SLC38A10	All genes	-0.0566284	-0.512825
ACTG1,MIR6935	All genes	-0.218481	-0.582582
FAM195B	All genes	-0.713815	-0.172136
AK202516,ARHGDIA,P4HB	All genes	-0.376192	0.0411315
AK192600,PCYT2	All genes	-0.198662	-1.01359
AB341725,MAFG,MIR6936,SIRT7	All genes	-1.13347	-0.798213
STRA13	All genes	0.0660862	1.07305
DCXR	All genes	1.30064	2.69134
CBR2	All genes	1.8489	0.79568
DUS1L	All genes	0.314215	0.87648
CSNK1D	All genes	-0.378786	0.116125
BC017643	All genes	0.197274	-0.754982
WDR45B	All genes	-0.329999	-0.00090387
-	All genes	1.17969	0.747587
-	All genes	1.50524	-2.13346
-	All genes	5.17929	-5.16427
-	All genes	1.75862	-0.363069
-	All genes	4.96954	2.05653
-	All genes	1.24229	0.145603
-	All genes	-0.699623	-0.688612
ITSN2	All genes	0.210714	-0.171128
BC068281,SF3B14	All genes	0.117083	1.09276
1110057K04RIK	All genes	-0.230183	0.262133
PUM2	All genes	0.652689	-1.41104
LAPTM4A	All genes	0.315764	0.803666
SMC6	All genes	-0.207963	0.366852
GM4294	All genes	0.332212	2.06797
FAM49A	All genes	1.16103	1.94268
PDIA6	All genes	0.552382	1.1273
AK189100,HPCAL1	All genes	0.147084	-0.263152
GM10480	All genes	-0.603817	-0.249715
CPSF3	All genes	-0.302331	-0.473714
IAH1	All genes	0.25422	1.23859
AK133650	All genes	0.553129	1.17889
RRM2	All genes	-1.61811	-2.15795
CMPK2	All genes	-1.06065	-2.46323
RNASEH1	All genes	0.0426748	1.0556
ADI1	All genes	0.155113	-0.0415709
TSSC1	All genes	0.0841304	1.12316
TMEM18	All genes	1.24329	-0.909341
BCAP29	All genes	0.254271	0.448258
GDAP10,NAMPT	All genes	-0.00500501	-0.689293
SYPL	All genes	-0.312122	-0.679971
ATXN7L1	All genes	0.118052	-0.69394
TWISTNB	All genes	0.548384	-0.263577
TSPAN13	All genes	0.0365645	-0.432839
BZW2	All genes	0.711758	2.6587
AGMO	All genes	0	-0.0601694
IMMP2L	All genes	0.829249	-0.570788
GM2027,PNPLA8	All genes	-1.50748	-1.65715
SCFD1	All genes	0.000700391	1.03302
SNX6	All genes	-0.472954	0.0805383
PSMA6	All genes	0.0890812	1.20895
MIPOL1,PRPS1L3	All genes	0.246362	-0.0497991
PNN	All genes	-0.235141	0.104156
CTAGE5	All genes	-0.0674827	0.851887
PRPF39	All genes	-0.075683	-0.944673
RPS29	All genes	-1.00369	-0.0827533
TMX1	All genes	-0.333942	-0.323911
ACTR10,PSMA3	All genes	0.043231	0.617482
ARID4A	All genes	-0.675147	-0.856209
JKAMP	All genes	-0.476752	0.406193
HIF1A	All genes	-1.1067	-0.402053
-	All genes	0.366254	-1.21133
ZBTB1	All genes	0.0233708	1.30344
CHURC1	All genes	0.521655	1.88205
MAX	All genes	-0.396507	0.103563
FUT8	All genes	-0.386932	0.193802
EIF2S1	All genes	0.344034	1.29411
ARG2	All genes	0.182664	-1.20838
RDH12	All genes	-0.182066	-1.32715
RAD51B	All genes	-0.401987	-0.0585401
SRSF5	All genes	0.193857	-0.112998
GM26623	All genes	-0.0591084	1.00617
RBM25	All genes	-0.218529	0.0777328
PSEN1	All genes	-0.377382	-0.642307
PTGR2	All genes	-0.0707171	0.0225154
RNF113A2	All genes	0.133229	-0.217198
ISCA2	All genes	-0.327043	1.39815
FCF1	All genes	0.486427	1.16128
AK186759,DLST	All genes	0.246047	-0.158375
EIF2B2	All genes	-0.0175801	0.442017
TMED10	All genes	-0.0572075	0.463253
FOS	All genes	0.417391	0.14622
BATF	All genes	0.373025	0.299864
AHSA1	All genes	0.0460894	0.783725
SPTLC2	All genes	-0.962511	-0.933402
SLIRP	All genes	0.825153	2.26433
ADCK1	All genes	0.254426	1.15309
GM6863	All genes	0.930003	1.84457
GPR65	All genes	-0.0124831	-0.364552
-	All genes	1.62638	0.505528
PSMC1	All genes	0.0181219	0.911947
BC021618,CALM1	All genes	-0.120073	1.37613
CPSF2	All genes	0.13984	1.80761
RIN3	All genes	-0.365729	-1.12877
TMEM251	All genes	-0.334758	1.39196
IFI27	All genes	-0.261452	-0.813094
SERPINA3F,SERPINA3G,SERPINA3H,SERPINA3I	All genes	-0.703919	1.76162
4930408O17RIK	All genes	-1.4834	-0.132297
GSKIP	All genes	0.0353578	0.335439
PAPOLA	All genes	-1.17916	-0.120942
VRK1	All genes	0.104684	-0.0679692
PPP2R5C	All genes	-0.00139569	-0.220662
DYNC1H1	All genes	0.72575	0.126446
RPS19-PS6,TECPR2	All genes	0.240931	2.61113
TNFAIP2	All genes	0.934396	-0.751752
EIF5	All genes	-0.59149	-0.146445
APOPT1	All genes	-0.00357772	1.13557
ZFYVE21	All genes	0.724316	0.59249
ADSSL1	All genes	0.640948	0.933196
SIVA1	All genes	-0.113558	1.25767
PLD4	All genes	1.34899	1.39621
CRIP1	All genes	1.74856	3.50249
ABPARTS	All genes	-0.342987	-0.767493
DDX1	All genes	0.37462	1.48694
PQLC3	All genes	-0.235627	-0.438504
ITGB1BP1	All genes	0.0217921	0.725719
ADAM17	All genes	0.189452	-1.42414
YWHAQ	All genes	-0.116725	-0.0757434
GM16372	All genes	0.444079	-2.36387
GM6969	All genes	0.7204	-1.22023
ID2	All genes	-0.432965	-0.130313
RNF144A	All genes	0.0666233	-1.65285
RSAD2	All genes	0.634413	-0.994913
RPS7	All genes	0.933695	2.11495
TRAPPC12	All genes	-0.160924	0.771401
DLD	All genes	0.205835	-0.486084
HBP1	All genes	-0.129941	-1.04162
PIK3CG	All genes	-0.398271	-1.60983
HDAC9	All genes	0.813017	0.658261
ARL4A	All genes	0.431077	3.28711
ZFP277	All genes	0.105858	1.08754
DNAJB9	All genes	-1.04503	0.527841
STXBP6	All genes	-0.240316	0.979243
-	All genes	-2.22933	0.567498
-	All genes	0	0
MIR1892,SPTSSA	All genes	0.121898	0.619035
EAPP	All genes	0.214142	0.773798
CFL2	All genes	-0.83631	0.893628
BAZ1A,GM20403	All genes	-0.031538	0.722178
RPL18A-PS1	All genes	1.09159	1.60527
NFKBIA	All genes	0.290732	1.08014
GM6265,MBIP	All genes	0.587856	2.27004
GM11025	All genes	0.201247	0.761101
TRAPPC6B	All genes	-0.101752	0.544326
FKBP3	All genes	0.251545	2.07479
DNAAF2,RPL36AL	All genes	0.558958	2.6398
NEMF	All genes	-0.0332491	1.82882
5830428M24RIK	All genes	0.286728	-0.355023
AK138088,SOS2	All genes	-0.00512463	-0.68988
PYGL	All genes	-0.423358	-1.22619
3110056K07RIK	All genes	-0.0944896	-0.504331
AK039495,TIMM9	All genes	1.11463	1.28848
DHRS7	All genes	-0.146007	-0.850882
-	All genes	-1.08149	-2.33822
RPLP2-PS1,WDR89	All genes	0.654807	2.30228
ATP6V1D	All genes	-0.418055	0.134742
TMEM229B	All genes	0.662925	-1.91459
VTI1B	All genes	0.236739	0.543678
ERH	All genes	0.0509651	1.71774
COX16,GM20498,SYNJ2BP	All genes	0.16557	1.32888
MED6	All genes	0.44218	1.36466
NUMB	All genes	-1.01265	-1.98904
GM5436	All genes	0.387429	2.71891
NPC2	All genes	1.16723	1.20319
AREL1,GM17193	All genes	-0.297127	0.171707
ACYP1,MIR6938,MLH3	All genes	0.0882199	1.55971
0610007P14RIK	All genes	0.133542	2.29913
NOXRED1,VIPAS39	All genes	-0.174828	-0.311262
SNW1	All genes	0.23001	0.547184
ALKBH1,NRP	All genes	0.355112	0.117869
GTF2A1	All genes	-0.204036	0.407511
SEL1L	All genes	0.302693	-0.105416
AK053772,FOXN3	All genes	0.924718	1.91252
CCDC88C	All genes	0.00525076	-1.3564
LGMN	All genes	1.80683	0.195172
AK010878,GM20604,GM21971,ITPK1,MOAP1,RP24-234J3.4	All genes	-0.217832	-0.257716
DDX24	All genes	-0.141038	0.87697
IFI27L2A	All genes	0.849171	1.19627
SERPINA3G,SERPINA3I	All genes	0.239911	2.78034
WARS	All genes	0.00523558	0.956111
MPC1-PS	All genes	-0.0202037	0.201084
CKB	All genes	1.55404	2.38222
BAG5	All genes	0.110855	1.10534
2010107E04RIK	All genes	0.39171	1.9661
AKT1	All genes	0.265534	-0.816596
CDCA4	All genes	-0.513677	-1.09008
BRF1,JAG2,NUDT14	All genes	0.44236	1.6877
ABPARTS,AK135975,IGH,IGH-A (1G2),IGHD5-1,IGHE,IGHG,IGHJ2,IGHV1-24,IGHV1-30,IGHV1-43,IGHV13-1,IGHV13-2,IGHV14-3,IGHV16-1,M13680,M25573,M36767,MFLJ00385,MIR7094-2,V00821	All genes	1.07277	-0.820664
IGHV1-49	All genes	0	0
-	All genes	1.20334	2.55004
-	All genes	0.31194	1.69897
-	All genes	-1.44422	0.834823
-	All genes	4.31381	-3.05093
-	All genes	0.130623	3.24228
-	All genes	-0.628395	2.95444
-	All genes	0.492173	0.737246
-	All genes	0.370888	3.44435
GDI2	All genes	-0.208026	-1.06955
ASB13	All genes	1.59168	1.10802
AKR1C13	All genes	0.434178	2.1025
KLF6	All genes	0.170554	-0.727854
LARP4B,MKIAA0217	All genes	-0.64676	-0.380897
LGALS8	All genes	-0.114871	-0.573938
LYST	All genes	-0.0311514	-1.29738
ARID4B	All genes	0.0205256	-1.0644
PSMA2	All genes	-0.00241476	1.14905
-	All genes	0.628542	0.260234
INHBA	All genes	-2.50996	-1.98027
VPS41	All genes	-0.177115	-0.0053519
ELMO1	All genes	-0.533759	-0.351341
AOAH	All genes	-0.567718	-0.0246143
ZKSCAN4	All genes	-1.96381	2.11038
HIST1H2AO	All genes	-1.61042	-2.07618
GM11291	All genes	-0.640679	-0.0679919
HIST1H4I	All genes	-0.871554	-1.48164
HIST1H2BC	All genes	0.481249	-0.710277
HIST1H1C	All genes	0.0270945	-1.50517
CMAH	All genes	0.042939	-1.97859
FAM65B	All genes	-0.0542397	-0.603114
BC005537	All genes	0.877176	0.00253992
GM11361	All genes	0.762586	2.39888
DUSP22	All genes	1.12277	2.46077
GMDS	All genes	-0.663218	3.05595
NQO2	All genes	-0.264063	0.951613
GM17084,RIPK1	All genes	0.493693	-1.22801
PSMG4	All genes	1.80221	3.3597
PRPF4B	All genes	0.361719	0.997486
FARS2	All genes	0.0317962	1.27327
F13A1	All genes	1.30184	1.0138
LY86	All genes	2.09579	2.55856
RIOK1	All genes	-0.308149	-0.240937
SNRNP48	All genes	0.367152	1.14556
GCNT2	All genes	0.239927	-0.881554
PAK1IP1	All genes	0.0511649	0.215102
TMEM14C	All genes	0.533433	0.972576
NEDD9	All genes	-0.0516361	-1.27158
TMEM170B	All genes	-0.39965	-1.05986
NOL7	All genes	0.024431	0.810873
CD83	All genes	0.924112	0.838292
JARID2	All genes	0.214709	1.45415
GMPR	All genes	-1.27781	-2.70156
GM8619	All genes	-0.386642	-1.29641
NINJ1	All genes	0.293109	-1.0017
FBXW17	All genes	-0.491111	0.484874
CKS2	All genes	-0.0177281	0.76313
SECISBP2	All genes	-0.126619	0.644062
GADD45G	All genes	-0.449008	-1.03754
SYK	All genes	0.331901	-0.983026
AUH	All genes	-1.64553	-0.225841
SFXN1	All genes	-0.587816	1.7773
HRH2	All genes	-0.63607	-0.564171
FAF2,HIGD2A	All genes	0.543474	1.08272
PRELID1	All genes	-0.0947947	0.457556
RGS14	All genes	-0.0262354	-0.483696
DDX41	All genes	-0.454548	0.201667
TMED9	All genes	0.0679878	0.748545
B4GALT7,CAML	All genes	-0.173621	0.817574
DDX46	All genes	0.139591	1.2013
TXNDC15	All genes	0.372144	0.476158
PCBD2	All genes	0.129592	0.876492
H2AFY	All genes	0.0322865	0.880326
TIFAB	All genes	0.971966	1.49588
TGFBI	All genes	0.200035	-0.438626
IDNK	All genes	0.121034	1.36418
2210016F16RIK	All genes	-0.264553	0.943493
2010111I01RIK,MIR23B,MIR24-1,MIR27B	All genes	-0.78631	1.43553
-	All genes	-1.01211	-0.131964
SPATA31D1C	All genes	2.17435	-0.102488
GM5451	All genes	0.455565	1.37955
PTDSS1	All genes	-0.0672129	-0.695612
GM9625	All genes	0.147421	1.75277
MED10	All genes	-0.119801	1.14077
MRPL36	All genes	0.69317	1.62898
SDHA	All genes	0.0874528	-0.546159
GM10116	All genes	0.315704	0.526326
ERAP1	All genes	0.264117	-0.425568
GM4149	All genes	0.755531	1.49363
GLRX	All genes	-0.940573	-0.38501
RFESD	All genes	0.132729	2.29298
MCTP1	All genes	-0.120022	-1.11367
FAM172A	All genes	-0.909681	-0.132867
ARRDC3	All genes	0.42125	-1.48864
AK200600	All genes	-0.16682	-0.263378
LYSMD3	All genes	-0.488201	-0.184012
CETN3	All genes	0.116066	1.08562
AK043267,MEF2C	All genes	1.22647	0.907067
CCNH	All genes	-0.299112	0.739431
TMEM167	All genes	0.00872261	1.78057
RPS23	All genes	1.41488	2.16308
-	All genes	-0.328598	-1.23413
AK039140,SSBP2	All genes	1.20817	1.22282
ARSB	All genes	-1.12214	-0.179708
AP3B1	All genes	0.028922	-0.167674
TBCA	All genes	0.426488	1.98055
AK020100,GFM2	All genes	0.0846278	-0.853007
HEXB	All genes	-0.225503	0.44759
MRPS27	All genes	0.13646	1.56128
AK6,TAF9	All genes	-0.443765	1.01509
CCDC125	All genes	-0.754896	-0.971079
CD180	All genes	1.05206	1.78916
SMIM15	All genes	-0.0695199	0.111407
RPS3A3	All genes	0.682475	1.5978
PLK2	All genes	-0.363929	-1.01079
MIER3	All genes	-0.0313194	-2.58653
NDUFS4	All genes	-0.0557159	1.36052
MOCS2	All genes	-0.144887	0.924859
EMB	All genes	0.267362	0.108964
4833420G17RIK	All genes	-0.408271	-1.10363
AK172204	All genes	0.95185	0.880532
AK172267	All genes	0.543989	0.694424
BC147527	All genes	1.88073	1.76371
-	All genes	1.01719	1.90528
BC016423	All genes	-0.244512	-0.135805
AK043676,PFKP	All genes	0.450599	1.1872
GTPBP4	All genes	0.461795	1.04108
GPR137B-PS	All genes	0.0816145	-1.62408
TBCE	All genes	-0.464981	-0.0260408
AK007605,GGPS1	All genes	0.133974	-0.153364
MRPL32	All genes	0.0675279	1.20647
CDK13	All genes	0.326259	0.0850137
VDAC3-PS1	All genes	-0.0659089	0.771763
STARD3NL	All genes	0.33055	1.25501
GPR141	All genes	-0.0110324	0.146833
MIR6942,ZKSCAN3	All genes	-0.012943	-0.598656
GM11273	All genes	0.856614	2.21353
HFE	All genes	0.697237	1.68437
LRRC16A	All genes	-0.628253	2.45907
GM11346	All genes	0.112635	-0.119883
C530050E15RIK	All genes	0.391588	-0.857185
GMNN	All genes	-0.59739	-0.455744
GM22358	All genes	1.04011	-2.34152
ACOT13	All genes	-0.347456	2.23965
CDKAL1	All genes	-0.379372	1.14478
UQCRFS1	All genes	0.409373	1.40555
EXOC2	All genes	-0.586905	-0.0235913
SERPINB1A,SERPINB1C	All genes	-1.37191	-1.52842
SERPINB6A	All genes	-1.02899	-0.30187
TUBB2A	All genes	0.400803	0.460228
ECI2	All genes	-0.256007	0.660306
SSR1	All genes	-0.283731	0.279925
TXNDC5	All genes	0.75236	1.59947
EEF1E1	All genes	1.33941	1.90889
MCUR1	All genes	0.611902	-0.57432
GM27007	All genes	0.167341	-0.487709
NUP153	All genes	0.8926	-1.26671
DEK	All genes	-0.668907	1.73365
FAM120A	All genes	0.247625	-0.357067
1110007C09RIK	All genes	0.332096	-0.117239
SUSD3	All genes	0.59089	0.519196
GM10784	All genes	2.48833	1.5698
GM15440,SEMA4D	All genes	0.0742616	-0.695059
GM2848	All genes	-0.0436157	-0.45558
SPTLC1	All genes	-0.350316	0.160991
-	All genes	2.02662	0
GM2830,THOC3	All genes	0.459346	2.06808
4833439L19RIK	All genes	-0.164605	0.0462173
NOP16	All genes	1.35909	1.79057
HK3	All genes	-0.781617	-0.366954
UIMC1	All genes	0.378754	0.169912
LMAN2	All genes	-1.08976	0.0664068
DOK3	All genes	-0.355187	-1.37778
MIR6945,PDLIM7	All genes	-0.951819	-0.387902
HNRNPK	All genes	-0.124042	-0.526814
ZCCHC6	All genes	-0.675945	-0.610063
4930486L24RIK,CTLA2B	All genes	0.823776	0.559918
SLC35D2	All genes	-0.276408	0.11758
CDC14B	All genes	1.23331	-0.00404347
AAED1	All genes	-0.855661	-1.02384
CTSL	All genes	0.770985	1.02942
HIATL1	All genes	-2.2844	-1.8422
UQCRB	All genes	0.106531	2.59836
MTERFD1	All genes	-0.0581505	0.514274
RP24-242F4.8,ZFP429,ZFP456,ZFP459,ZFP595,ZFP953	All genes	-0.147648	-0.126466
A530054K11RIK,AA987161,ZFP748,ZFP874A,ZFP874B	All genes	0.335027	-0.998769
ZFP58,ZFP87	All genes	-0.232764	0.602801
PAPD7	All genes	0.113642	0.471507
RPL9-PS4	All genes	0.26614	1.79079
NDUFS6	All genes	-0.0246924	1.78748
EXOC3	All genes	-0.349629	-0.212611
PDCD6	All genes	0.149881	0.285496
CAST	All genes	-0.373277	-0.155095
RHOBTB3	All genes	-0.619088	-1.42613
ANKRD32	All genes	-0.398675	0.686945
COX7C,GM22574	All genes	-0.309728	1.66219
-	All genes	4.19009	-3.45822
VCAN	All genes	0.897482	2.30158
XRCC4	All genes	-0.134492	0.347446
ATG10	All genes	1.27414	1.1158
PAPD4	All genes	-1.39145	-0.486618
AK089519,SCAMP1	All genes	-1.21208	-0.806941
GM6169	All genes	-0.445388	-0.174737
BTF3	All genes	0.454778	1.21974
GM10320	All genes	0.649632	1.02025
FCHO2	All genes	0.0237346	-0.00244801
PTCD2	All genes	0.236461	1.49785
NAIP5	All genes	0.756913	0.868647
NAIP2	All genes	0.0554903	-0.290348
GTF2H2	All genes	0.275608	-1.50642
CDK7	All genes	-0.403797	0.610641
MAST4	All genes	-0.226598	1.26692
NLN	All genes	-0.33968	0.147274
TRAPPC13	All genes	-0.163789	-0.602718
IPO11	All genes	1.05771	0.84733
GAPT	All genes	-0.615053	-0.773498
GPBP1	All genes	0.0741029	-0.24721
MAP3K1	All genes	-0.389843	-0.46975
GM9025	All genes	0.131744	-1.00068
SKIV2L2	All genes	-0.385112	0.35187
PARP8	All genes	0.138475	0.0848987
GM6421	All genes	0.0938906	0.271601
MRPS30	All genes	-1.2746	-0.421064
-	All genes	-0.105798	-2.0085
-	All genes	0.338904	2.37117
-	All genes	0	6.38154
-	All genes	1.41476	0.178704
-	All genes	0	2.13755
-	All genes	-1.63518	0
-	All genes	-0.653615	0
-	All genes	5.51	18.4121
FLNB	All genes	0.0651579	0.118906
RPP14	All genes	0.724333	-0.243808
PXK	All genes	-0.584551	-0.414279
3830406C13RIK	All genes	0.121609	1.56851
RPL19-PS4	All genes	0.58391	1.77889
NGLY1	All genes	-0.0907835	-0.705666
GM21738	All genes	-0.727012	-0.935259
AK034234,FUT11,SEC24C	All genes	-0.0431641	0.771532
CHCHD1	All genes	0.538521	2.01995
VCL	All genes	-0.627016	-1.61952
ADK	All genes	-0.51314	0.315879
A430057M04RIK,AK079754,VDAC2	All genes	-0.161594	0.317329
1700112E06RIK	All genes	0.970581	1.15319
RPS24	All genes	0.607881	2.01609
PPIF	All genes	0.331943	0.98071
ARF4	All genes	0.291007	0.607669
AK036749,ARHGEF3	All genes	-0.156436	-0.757169
SELK	All genes	0.0175873	0.307971
MIR3076,TKT	All genes	-1.06148	-0.793236
PRKCD	All genes	0.0857515	-0.385363
PBRM1	All genes	0.685432	-0.349542
BAP1	All genes	-0.762487	-0.205027
RPL23A-PS3	All genes	0.17022	3.10238
GLUD1,GM3219	All genes	-0.627734	-0.157646
WAPAL	All genes	-0.756024	0.558546
TSPAN14	All genes	0.0553092	-1.2771
EAR12,EAR2	All genes	-0.174692	0.942046
PTGER2	All genes	0.0593471	-1.97872
PSMC6	All genes	-0.286099	0.325638
GM1821	All genes	-0.208779	0.27676
CGRRF1	All genes	-0.225567	0.588623
LGALS3	All genes	-0.106262	0.740209
KTN1	All genes	0.640166	1.81868
PARP2	All genes	-0.0315941	1.1286
APEX1,PNP,PNP2	All genes	0.383156	0.530108
ANG,RNASE4	All genes	0.673048	0.782428
RNASE6	All genes	1.1188	1.12647
METTL17,SLC39A2	All genes	1.1178	0.837108
HNRNPC	All genes	-0.0159626	-0.452341
TOX4	All genes	-0.195269	-0.620828
ABHD4	All genes	0.408225	-1.22334
OXA1L	All genes	0.370098	-0.221808
MRPL52	All genes	1.12422	2.86121
LRP10	All genes	0.175217	-0.680422
1700123O20RIK	All genes	-0.308976	0.599938
NGDN	All genes	0.0939845	0.514353
DCAF11	All genes	-0.0593405	-0.982006
PSME1	All genes	0.397657	0.628464
RNF31	All genes	0.0332543	-1.09095
IRF9	All genes	0.0646215	-1.61755
GMPR2	All genes	0.0480093	0.219841
LTB4R1	All genes	-0.815782	-1.27829
MRP63	All genes	-0.0591181	1.22149
CAB39L	All genes	-0.418359	1.09934
MTMR6	All genes	-0.363329	-1.02444
SPATA13	All genes	-0.0830241	-0.98735
ARL11	All genes	-0.0765409	0.176268
DLEU2_1,GM26916	All genes	-0.105562	0.468308
RNASEH2B	All genes	-0.727069	2.36529
DQ553968,MIR8098,WDFY2	All genes	-0.0709992	-0.55052
CTSB	All genes	0.451274	0.143309
BLK	All genes	0	1.01252
CCDC25	All genes	0.0997891	1.17853
TRIM35	All genes	-0.324794	-0.0502483
DPYSL2	All genes	0.313682	1.46665
BIN3	All genes	-0.0101521	-0.910288
DOK2	All genes	-0.243416	-0.541849
GM16549	All genes	0.689335	0.474154
LPAR6	All genes	1.05781	-0.349821
MED4	All genes	-0.212546	-0.798443
SUCLA2	All genes	-0.086022	0.206153
ESD	All genes	0.294142	1.15964
5031414D18RIK,MIR466F-3	All genes	0.0913802	0.0200733
LCP1	All genes	-0.445487	-1.60551
TPT1	All genes	0.731757	0.284466
NUFIP1	All genes	1.09508	1.67786
MKIAA1994,TSC22D1	All genes	1.01038	1.70085
EPSTI1	All genes	0.684558	0.00918929
ELF1	All genes	0.0168301	-0.283617
SUGT1	All genes	-0.0687963	0.0708222
OLFM4	All genes	-1.64569	-3.3969
COMMD6	All genes	0.288759	1.39507
UCHL3	All genes	0.340494	0.592854
IRG1	All genes	0.325982	-0.698636
CLN5	All genes	-0.982815	-1.52571
AK139611	All genes	-0.474208	-1.67809
GM10076	All genes	0.373101	1.71124
TPM3-RS7	All genes	-0.487135	-0.729349
CLDN10	All genes	0.154485	0.0484026
DNAJC3	All genes	-0.259594	0.874701
MBNL2	All genes	0.285956	-0.523903
UBAC2	All genes	0.276888	-0.205001
GPR18	All genes	1.18638	1.84532
GPR183	All genes	1.32213	1.74
TM9SF2	All genes	-0.182577	-0.594694
PCCA	All genes	-0.728395	1.46303
PDHB	All genes	-0.313689	0.0124167
GM9800	All genes	-0.184411	0.835537
THOC7	All genes	0.0790631	1.35262
PSMD6	All genes	-0.180662	0.700762
RPL15	All genes	0.12643	1.3633
UBE2E1	All genes	0.679734	-0.136936
2700060E02RIK	All genes	0.357138	1.50704
GNG2	All genes	0.400539	0.656623
SAYSD1	All genes	0.826435	3.05824
KCNK5	All genes	0	0
DNAJC9	All genes	-1.09851	-0.24438
AK041570	All genes	0.715104	0.876992
MRPS16	All genes	-0.205653	2.24359
ANXA7	All genes	-0.406888	-0.249396
AP3M1	All genes	-0.438578	-0.712288
SPCS1	All genes	0.249638	0.794801
GNL3	All genes	-0.106961	1.33209
NISCH,SMIM4	All genes	-0.165129	0.0712686
STAB1	All genes	0.679175	0
SH3BP5	All genes	-1.562	-1.62544
DPH3	All genes	0.0970951	1.03119
WDFY4	All genes	0.737584	-0.248682
GHITM	All genes	-0.154411	-0.3109
TXNDC16	All genes	-0.297858	0.453922
CNIH1	All genes	0.405375	0.500577
GMFB	All genes	-0.0132858	0.454101
GM6055	All genes	0.494477	0.680211
TTC5	All genes	0.0555529	-0.312911
TEP1	All genes	1.33903	1.61565
OSGEP	All genes	0.988574	1.28738
PNP	All genes	2.34737	0.241696
CHD8,SUPT16	All genes	-0.222465	-0.246162
METTL3	All genes	0.377391	0.0873309
-	All genes	-0.201318	0.459046
DAD1	All genes	0.630618	2.11193
-	All genes	-0.00376008	1.29901
PRMT5	All genes	0.478624	1.06394
MIR686,PSMB5	All genes	0.247066	1.27259
ACIN1	All genes	0.215438	0.779874
PSME2	All genes	0.00651488	1.18701
IRF9,REC8	All genes	0.831855	-0.418362
IPO4,TM9SF1	All genes	0.117793	0.110307
MDP1	All genes	1.06927	1.68035
NEDD8	All genes	0.425708	1.24293
DHRS1	All genes	-0.421465	0.319356
RIPK3	All genes	-0.732991	-0.0153285
PSPC1	All genes	0.557934	1.83977
CRYL1	All genes	1.09069	1.69953
N6AMT2	All genes	0.510055	2.20224
LATS2,XPO4	All genes	0.207041	0.229572
ZDHHC20	All genes	0.236801	-1.33063
PHF11A	All genes	2.05504	2.14239
PHF11B	All genes	1.63643	2.15719
PHF11C,PHF11D,SETDB2	All genes	0.597063	1.19248
SETDB2	All genes	1.41653	1.28979
SPRYD7	All genes	0.155778	0.544029
DLEU2,GM27010	All genes	0.0236785	0.0217247
MSRA	All genes	-0.711929	-0.890365
PTK2B	All genes	-0.267106	0.0475118
BNIP3L	All genes	-0.24699	-0.77422
9930012K11RIK,PDLIM2	All genes	-0.666847	-1.7342
FNDC3A	All genes	0.862229	0.4136
ITM2B	All genes	-0.134783	0.225924
GM6984	All genes	-0.71247	-1.71412
LRCH1	All genes	-0.204444	-1.15013
GTF2F2	All genes	0.195716	1.46513
DNAJC15	All genes	0.641165	1.38885
RGCC	All genes	-0.722201	0.0447051
RPS3A2	All genes	1.10146	0.202502
PCDH9	All genes	-0.758466	-0.460862
RPL36A-PS1	All genes	0.455851	3.69692
MZT1	All genes	-0.1066	-0.865711
KCTD12	All genes	0.944553	-0.56582
4933432I03RIK	All genes	-0.664812	-1.3509
MYCBP2	All genes	0.715854	0.571438
AK202768,EDNRB	All genes	0.424519	0
STK24	All genes	-0.453476	-0.878098
-	All genes	1.8952	0
SEPP1	All genes	0.585539	0.0954784
OXCT1	All genes	-0.0257363	0.879318
RPL37,SNORD72	All genes	0.514787	1.9777
TTC33	All genes	-0.107206	-0.821112
DAB2	All genes	-0.176737	0.738036
FYB,GM7666	All genes	0.692834	-0.377331
FYB	All genes	0.252023	0.56822
ZFR	All genes	-0.277698	0.140822
ANK,MIR7117	All genes	0.652122	0.452017
DAP	All genes	-0.702227	-0.469551
CPQ	All genes	0.610479	0.967306
AK156119,MTDH	All genes	-1.04169	-0.170581
AK218069,LAPTM4B	All genes	-0.0911117	1.01371
ZFP706	All genes	0.099645	1.22438
AB344949	All genes	1.25114	-1.20719
GM26863	All genes	0.416571	0
AZIN1	All genes	-0.414027	-0.816059
ATP6V1C1	All genes	-0.296492	0.00552575
DCAF13	All genes	0.280402	1.0879
OXR1	All genes	0.401008	-1.28874
EMC2	All genes	-0.0409265	0.375179
AK182887	All genes	0.228861	2.86561
NDUFB9,RNF139	All genes	0.181204	0.973149
NSMCE2	All genes	-0.38588	0.85786
MYC	All genes	-0.0764837	-0.423658
PVT1,PVT1_5	All genes	0.422887	1.11467
PVT1_2	All genes	0	0
EFR3A	All genes	0.0144223	1.38418
PHF20L1	All genes	0.373322	-0.447962
SLA	All genes	0.0820003	-0.272894
AGO2,CHRAC1	All genes	0.299165	1.99484
PTP4A3	All genes	-0.0135391	-0.608535
2010109I03RIK	All genes	-0.304863	-0.509159
LY6E	All genes	0.976223	0.298437
-	All genes	-0.0158225	1.52333
LY6G	All genes	-1.48463	-0.951002
GSDMD	All genes	-0.0772824	-0.338559
AK158547	All genes	1.48171	-0.891857
PLEC	All genes	-0.626493	-0.574352
AK219146,GRINA	All genes	0.015813	-1.15167
EXOSC4,GPAA1	All genes	-0.396391	-0.107247
RPS6-PS1	All genes	0.421498	1.80565
AK181773,CYC1	All genes	-1.03932	0.0623592
MAF1	All genes	-0.0775623	-1.19775
FAM203A	All genes	-0.700721	0.0169298
HSF1	All genes	-0.56934	-0.457997
LRRC14	All genes	0.55601	-2.57304
1110038F14RIK	All genes	-0.323197	2.08133
COMMD5	All genes	-0.559347	1.38505
RPL8	All genes	0.532901	1.50385
NCF4	All genes	-0.475851	-0.343805
CSF2RB,MIR7676-1	All genes	-0.5984	-0.347352
CYTH4	All genes	0.0687159	-0.574224
AK186966,LGALS1,TRIOBP	All genes	-0.0116809	2.39823
EIF3L	All genes	-0.26661	0.537047
POLR2F	All genes	0.354604	1.69125
TOMM22	All genes	0.178955	0.614219
APOBEC3	All genes	0.151064	-0.803163
ATF4	All genes	0.277587	-0.102532
ADSL,MIR5113,TNRC6B	All genes	-0.277787	-0.49441
ST13	All genes	0.174841	-0.920126
RBX1	All genes	0.113858	1.35296
EP300,GM23880	All genes	0.131632	-0.563834
ACO2	All genes	-0.239635	-0.0838947
GM5805,XRCC6	All genes	0.987362	1.41319
XRCC6	All genes	-0.718755	0.303927
AK198376,SREBF2	All genes	-0.243252	1.98391
FAM109B,SMDT1	All genes	-0.540037	1.36056
NFAM1	All genes	-0.362019	-1.09708
TSPO	All genes	-0.106589	1.17067
SAMM50	All genes	0.362336	0.426699
PARVG	All genes	-1.1216	-1.99909
ATXN10	All genes	-0.682622	-0.868202
TBC1D22A	All genes	-0.154261	-2.04643
CRELD2	All genes	-0.0249044	1.35639
SELO,TRABD	All genes	-0.721782	-0.114713
AK153603,NCAPH2	All genes	0.0313011	0.443512
TCEA1-PS1	All genes	-0.159582	0.993757
LRRK2	All genes	-1.03846	-0.283078
ZCRB1	All genes	-0.201899	0.715325
IRAK4	All genes	-0.209167	-0.483164
ANO6	All genes	-0.914791	-0.658977
SLC38A1	All genes	0.309656	1.31545
SLC48A1	All genes	-0.544899	-1.94921
TMEM106C	All genes	0.454455	0.187351
TUBA1A	All genes	0.117067	-0.95629
TUBA1C	All genes	-0.493682	-0.809998
TMBIM6	All genes	0.195001	-0.584009
COX14	All genes	0.0701904	0.448304
LETMD1	All genes	0.294481	0.23984
BIN2,DAZAP2	All genes	-0.0636768	-0.867009
BIN2	All genes	-0.602499	-0.0631906
GRASP,NR4A1	All genes	0.509187	0.804689
ATG101	All genes	0.0570181	-0.253218
AK138921	All genes	0.0723128	-1.25431
KRT80	All genes	-0.235797	0.282885
EIF4B	All genes	0.0892926	-0.754371
ESPL1	All genes	0.151174	1.06758
MYG1,PFDN5	All genes	0.325243	0.861949
PRR13	All genes	0.257169	-0.777095
PCBP2,UC_338	All genes	0.770719	0.556831
RPL39-PS	All genes	1.13563	1.86238
HNRNPA1	All genes	0.356509	1.41284
COPZ1	All genes	-0.134656	0.259139
NCKAP1L,PDE1B	All genes	-0.316919	-1.00976
AW549877	All genes	-0.289782	-0.187378
GM10250	All genes	0.143392	1.8322
PTGER4	All genes	-0.125897	-0.841798
AK133228,FYB	All genes	-0.0342833	-0.735398
NIPBL	All genes	0.153914	0.188964
BRIX1	All genes	0.219554	1.87498
TARS	All genes	0.0648859	0.339313
SUB1	All genes	0.391632	1.7606
FAM105A	All genes	0.602354	0.967285
ANKRD33B	All genes	-0.629238	0.612405
CCT5	All genes	0.180434	0.731571
GM24523,RPL30	All genes	0.735961	2.09362
HRSP12	All genes	0.278908	-0.20808
STK3	All genes	0.217196	1.19833
COX6C	All genes	0.334127	1.49345
ANKRD46	All genes	-0.843488	-1.47018
PABPC1,YWHAZ	All genes	0.151146	1.1101
KLF10	All genes	-0.0113347	-1.34974
EIF3E	All genes	0.749569	0.919299
MIR1907,TRPS1	All genes	0.755222	-0.278915
EIF3H	All genes	0.379049	0.977255
MRPL13	All genes	-0.0747924	1.28161
DERL1	All genes	-0.54795	-0.34478
9130401M01RIK,ZHX1	All genes	0.37099	0.366321
MTSS1,TATDN1	All genes	0.267096	-0.294403
MTSS1	All genes	0.739606	-0.172697
FAM49B	All genes	-0.0259288	-0.712969
ASAP1	All genes	-0.537512	-0.720092
TMEM71	All genes	0.353442	-1.57382
NDRG1	All genes	0.487097	-1.18627
AK169958,ST3GAL1	All genes	0.476168	0.324855
PTK2	All genes	-0.650723	0.566628
LY6D	All genes	0.85595	-0.0117808
LY6K	All genes	-0.840556	0
LY6I	All genes	1.41554	0.956085
LY6A	All genes	0.372425	2.04285
LY6C1	All genes	0.283586	1.85395
LY6C2	All genes	0.319287	1.66899
AK153212	All genes	-1.01579	0.498034
EEF1D,MROH6,NAPRT1	All genes	0.842094	1.48187
TSTA3	All genes	-0.159659	0.317068
PUF60	All genes	-0.320277	0.317603
PARP10,PLEC	All genes	0.00929842	-0.399871
GRINA	All genes	-0.136819	-1.1615
GM10872	All genes	0.280734	-0.616889
SHARPIN	All genes	-0.230104	-0.377577
AK191694,BOP1	All genes	0.142943	-0.292167
DGAT1	All genes	-1.1299	-0.982839
FBXL6	All genes	-0.196161	-0.948869
TONSL,VPS28	All genes	0.0478173	0.569209
MYH9	All genes	-0.327663	-0.325653
AK190779,TXN2	All genes	0.119513	0.531477
EIF3D	All genes	0.373709	0.946888
IFT27	All genes	-0.360348	0.760014
RAC2	All genes	-0.361249	-0.678603
AK085438	All genes	1.46216	1.98845
TMEM184B	All genes	0.105212	-0.927895
DDX17	All genes	-0.192666	-0.302261
AK184869,JOSD1,SUN2	All genes	-1.05291	-1.2288
CBX7,NPCD	All genes	0.609252	-0.360377
D730005E14RIK	All genes	0.352475	-0.716366
RPL3	All genes	0.527229	2.02165
A430088P11RIK	All genes	1.13735	2.90771
MKL1	All genes	-0.835771	-1.26999
SLC25A17	All genes	-0.165106	-0.473487
PHF5A	All genes	0.254891	1.42071
DESI1	All genes	0.0449922	4.31135
TNFRSF13C	All genes	0	0
NAGA	All genes	0.453741	0.419842
NDUFA6	All genes	0.458862	1.49838
RRP7A	All genes	-0.147337	-0.754254
POLDIP3	All genes	-0.221982	-0.695481
CYB5R3,NADH-CYTOCHROME B5 REDUCTASE	All genes	0.197084	0.154505
ARFGAP3,PACSIN2	All genes	-0.579581	0.214991
CDPF1	All genes	0.573074	1.10822
HDAC10,TUBGCP6	All genes	-0.415718	-1.10733
PLXNB2	All genes	2.10678	0.794683
CHKB	All genes	-0.125996	-1.0614
ARSA	All genes	0.00231087	0.110594
RPL31-PS8	All genes	0.573128	1.70715
ABCD2	All genes	-0.219429	-1.6494
TWF1	All genes	-0.568221	0.306003
SLC38A2	All genes	0.0802459	0.342573
HDAC7	All genes	-0.842208	-0.487995
ASB8	All genes	-0.423283	-0.502735
CCNT1	All genes	-0.487899	0.0754021
DDN,KMT2D	All genes	0.0469973	-0.612035
PRKAG1	All genes	-0.44301	-0.488307
AK196308,TUBA1A,TUBA1B	All genes	-0.460355	-0.449668
NCKAP5L	All genes	0.078678	-2.6818
LIMA1	All genes	2.73894	2.42804
CERS5	All genes	-0.378589	-0.455346
SMAGP	All genes	1.40327	1.66892
ITGB7	All genes	0.701677	0.79425
ATF7,NPFF	All genes	-0.0793654	0.744086
-	All genes	0.470604	-1.12067
-	All genes	0	1.74639
-	All genes	0.376946	-1.19523
-	All genes	-3.3041	3.01252
-	All genes	1.53979	1.9028
ZFP263	All genes	-0.512993	-0.888986
NAA60	All genes	-0.212618	-0.9353
CLUAP1	All genes	0.00987938	-1.23102
DNASE1,TRAP1	All genes	-0.543737	-0.590062
DNAJA3,VASN	All genes	-0.287818	0.286146
HMOX2	All genes	0.34965	0.214992
GM15859	All genes	1.22507	-0.347906
MGRN1	All genes	-0.901016	-0.540444
NUDT16L1	All genes	0.0744703	0.217561
ALG1	All genes	-0.20472	-0.0255328
PMM2	All genes	-0.0053265	-0.230116
1810013L24RIK	All genes	-0.0650012	-1.3404
CIITA	All genes	-0.351482	0.527208
GM23935,ZC3H7A	All genes	-0.179921	-0.771848
SNX29	All genes	-0.860301	-0.419743
3110001I22RIK,BFAR	All genes	0.0169797	0.943199
RRN3	All genes	-0.615487	-0.0161497
AC107769.1,NTAN1	All genes	-0.345572	0.97778
NDE1	All genes	-1.05706	-0.781589
PPM1F,TOP3B	All genes	0.041515	0.0333512
-	All genes	1.33187	0.55787
SNAP29	All genes	-0.0857948	0.128446
LZTR1	All genes	-0.580786	0.557565
TRMT2A	All genes	0.10436	1.06172
TANGO2	All genes	-0.0744828	1.14763
UFD1L	All genes	-0.314952	-0.0586737
2510002D24RIK	All genes	0.0751871	-0.317701
MRPL40	All genes	0.0354669	1.24449
B3GNT5	All genes	0.512442	1.233
KLHL24	All genes	0.0958447	-2.68257
AP2M1	All genes	-0.565811	0.20282
ECE2	All genes	0.846202	2.71131
PSMD2	All genes	-0.247209	-1.0641
POLR2H	All genes	0.251394	2.9197
RPS10-PS2	All genes	1.26386	1.87704
1300002E11RIK	All genes	-0.0118827	2.15404
GM6467	All genes	-0.176163	1.46828
TRA2B	All genes	-0.520203	0.644355
GM15776	All genes	-0.489852	1.09427
EIF4A2,GM24201,GM24616,GM26447,SNORA81,SNORD2	All genes	0.169492	-1.13664
ST6GAL1	All genes	0.653239	-0.804667
RTP4	All genes	0.902212	0.294143
IL1RAP	All genes	0.148518	-1.23967
CCDC50	All genes	0.79748	0.79011
FAM43A	All genes	0.954061	-0.449886
PIGZ	All genes	-0.564254	-2.78132
NCBP2	All genes	0.130286	0.604711
PAK2	All genes	-0.536611	-1.33688
CEP19	All genes	-0.698894	-1.61936
TCTEX1D2	All genes	0.531626	-0.042278
PCYT1A	All genes	-0.224794	-1.63421
RPL35A	All genes	0.551701	2.03431
SNX4	All genes	-0.289136	-1.06149
UMPS	All genes	-0.276785	-1.24765
GM5963	All genes	0.727401	1.78222
PARP9	All genes	0.383538	-0.438998
AK144265	All genes	0.0770806	1.60494
KPNA1	All genes	-0.656045	-0.288312
STFA2L1	All genes	0.857802	0.647431
GM5483	All genes	1.49753	0.61149
GM5416,STFA1	All genes	0.647508	0.670025
AK089379,GOLGB1,IQCB1	All genes	0.681274	0.635407
HCLS1	All genes	-0.0909078	-1.32143
COX17	All genes	0.406869	1.22792
TMEM39A	All genes	-0.0199755	1.11376
AK038731,MIR568,ZBTB20	All genes	0.679275	-0.754804
BC002163	All genes	-0.134598	1.87285
NAA50	All genes	-1.09481	0.405553
CD200R1	All genes	-0.631721	0.930425
SLC35A5	All genes	0.00445045	-1.06642
ATG3	All genes	-0.209231	-0.562445
GM6030	All genes	1.86902	0.67715
BTLA	All genes	0.511376	0.611013
GM5406	All genes	0.36999	1.23405
GM7204	All genes	1.31367	2.55325
RETNLB	All genes	-0.237285	-0.0169364
RETNLA,RETNLG	All genes	0.149608	0.232423
AK018679,CD47	All genes	-0.408633	0.052666
ZBTB11	All genes	-0.752618	0.00770379
RPL24	All genes	0.639539	2.00716
TRMT10C	All genes	-0.296658	0.707977
SENP7	All genes	0.35953	-0.346661
TOMM70A	All genes	-0.453401	1.62323
FILIP1L	All genes	1.6758	1.1055
CMSS1	All genes	-0.468565	0.657203
CLDN25	All genes	0.0188918	1.71616
MINA	All genes	-0.35643	0.0540313
PROS1	All genes	0.867829	1.09211
CGGBP1	All genes	-0.0459172	-0.9296
GBE1	All genes	-1.50675	-1.80298
GM9843	All genes	0.387993	1.13931
AK030906,USP25	All genes	0.601757	-0.656893
2810055G20RIK	All genes	0.597981	0.745237
MIR155,MMU-MIR-155*	All genes	-0.469357	0.0890388
JAM2	All genes	0	0
USP16	All genes	0.374958	1.59143
BACH1	All genes	0.213879	-1.15068
SCAF4,SOD1	All genes	0.181715	1.39089
AK005956	All genes	0.00744605	0.181144
IFNAR1,IFNAR2	All genes	0.183027	0.327282
IL10RB	All genes	-0.445677	-1.23452
IFNGR2	All genes	-0.0883849	0.469119
TMEM50B	All genes	-0.22156	-0.320467
SON	All genes	0.34361	-0.477088
ITSN1	All genes	-0.564916	0.802881
MRPS6,SLC5A3	All genes	0.391072	1.0166
SMIM11	All genes	0.544473	1.29939
DOPEY2	All genes	-0.152051	0.403671
MORC3	All genes	-0.238437	-0.57591
ETS2	All genes	-0.00991971	-1.40806
MX2	All genes	1.34558	0.522336
B230307C23RIK,BC056174	All genes	0.0464071	-0.0321893
MEFV	All genes	0.258401	-0.882154
CREBBP,TRAP1	All genes	0.234025	-0.294551
ADCY9,GM6142	All genes	0.383461	4.32338
CORO7,PAM16	All genes	-0.487955	0.70302
NMRAL1	All genes	0.902361	2.07833
ROGDI	All genes	-0.801398	-0.842729
AK210685	All genes	0.136138	-0.562248
AK208554	All genes	2.88749	3.3677
GLYR1	All genes	-0.508871	-1.47385
NAGPA	All genes	-0.99797	1.20483
FAM86	All genes	0.751434	1.87453
AK179044,CARHSP1	All genes	-0.303284	-1.10575
USP7	All genes	0.167504	-0.595396
SOCS1	All genes	-1.08142	-0.588155
LITAF	All genes	-0.431408	-0.315263
AK214451,TXNDC11,ZC3H7A	All genes	0.257538	0.858789
ZC3H7A	All genes	0.0255405	-0.151016
GM24145	All genes	-1.95511	2.25858
RSL1D1	All genes	0.285108	2.14496
FOPNL	All genes	-0.219302	-0.987734
SPIDR	All genes	-0.0447197	-1.26106
FGD4	All genes	0.0431953	-0.4673
SDF2L1	All genes	-1.00631	1.13237
PPIL2	All genes	-0.10303	0.271283
UBE2L3	All genes	0.0227093	0.507814
THAP7	All genes	-0.141784	0.170464
SLC25A1	All genes	-1.57093	1.37275
RANBP1	All genes	-0.377037	1.89888
COMT	All genes	0.325992	1.78556
ABPARTS,IGLC2	All genes	0.917758	-0.157832
KLHL6	All genes	-0.709917	-1.23486
GM10241	All genes	0.124447	1.19056
PARL	All genes	0.664307	0.662148
ABCC5	All genes	-0.584027	-0.227285
DGKG	All genes	-0.625563	-0.53602
KNG1	All genes	0.397799	1.56074
LSG1	All genes	0.315787	1.28715
ACAP2	All genes	-0.510117	-0.431363
PPP1R2	All genes	-0.447978	-0.648384
0610012G03RIK	All genes	0.259996	1.21636
PIGX	All genes	0.113413	-0.093642
NRROS	All genes	0.0961963	-0.454871
GM5405	All genes	-0.88336	-3.72896
1700021K19RIK	All genes	0.0682857	0.553898
PARP14	All genes	0.730996	0.377037
DTX3L	All genes	0.0521468	-0.979858
FAM162A	All genes	0.751331	1.13925
CD86	All genes	0.91999	1.55776
EAF2	All genes	0.582859	0.107479
NDUFB4	All genes	1.04573	1.51114
GM15724,GPR156,LRRC58	All genes	-0.373808	0.18482
ADPRH	All genes	-0.054165	-0.550306
POGLUT1	All genes	1.4433	0.158554
ATP6V1A,BC050135	All genes	-0.0148813	0.18233
AK047199,SIDT1	All genes	0.492099	0.660995
CD200	All genes	-0.892791	0
AK018679	All genes	-0.146143	-0.144387
BBX	All genes	-0.211491	0.756696
5330426P16RIK	All genes	-0.433489	0.347339
IKAPPAB-ZETA,NFKBIZ,NXPE3	All genes	0.423479	-0.362184
TFG	All genes	-0.20538	1.40047
NIT2	All genes	0.0957132	1.67854
AK028852,TBC1D23	All genes	0.255048	-0.725878
AK194005,ST3GAL6	All genes	-0.0765252	-0.096644
GPR15	All genes	0.280184	0.94472
GM26019	All genes	-2.49187	2.17683
CHMP2B	All genes	0.185497	-0.0835121
SAMSN1	All genes	0.29929	-1.03006
USP25	All genes	1.09361	0.442327
D16ERTD472E	All genes	0.773795	-0.483184
MRPL39	All genes	0.179563	1.31213
ATP5J	All genes	-0.29373	1.91013
APP	All genes	0.299425	-0.408425
CCT8	All genes	0.106312	0.780432
MIS18A	All genes	0.0493081	-0.240419
PAXBP1	All genes	0.0825328	-0.0961527
GART	All genes	-1.08895	0.184599
CRYZL1	All genes	-0.331693	0.437416
ATP5O	All genes	0.242728	1.86112
DSCR3	All genes	0.0792067	-1.09781
PSMG1	All genes	-0.0387853	-0.0036
AK160668,BRWD1	All genes	-0.335747	0.659854
HMGN1	All genes	0.599086	-0.375967
ITGB2L	All genes	-1.93274	-1.60897
MX1	All genes	1.29632	1.26372
-	All genes	-0.483977	-0.218387
-	All genes	0	0
-	All genes	17.9062	13.1225
CLDN20,TIAM2	All genes	-0.207752	-1.65919
GTF2H5	All genes	-0.0338874	1.46956
EZR	All genes	0.219405	-0.827148
GM1604B,RNASET2B	All genes	-0.837938	0.782693
TAGAP	All genes	-0.384883	-1.26669
FGFR1OP	All genes	0.357559	-0.550657
CCR6	All genes	0	-0.127139
MPC1	All genes	0.0583823	0.843059
QK	All genes	0.0679357	-1.91236
AK163149,TCP1	All genes	0.126671	1.04522
GM15946	All genes	-1.13075	0.638338
SOD2	All genes	0.238002	1.02381
1600012H06RIK	All genes	-0.294303	-0.53765
TBP	All genes	-0.242072	0.679882
OAZ1-PS	All genes	-0.192868	0.814805
FPR2,FPR3	All genes	-0.413211	-0.193092
VMN2R102	All genes	-0.983323	-1.63451
PPP2R1A	All genes	-0.235663	-0.668965
ZFP53	All genes	0.199817	-0.249845
ZFP943	All genes	-0.273678	-1.1237
HCFC1R1	All genes	-0.0802902	0.570248
MIR5125,SRRM2	All genes	0.0769012	0.493377
ECI1	All genes	0.24761	0.714485
2610019E17RIK,RAB26OS	All genes	-1.48032	1.77177
RPS2,SNORA64	All genes	1.11576	1.52965
MSRB1	All genes	-0.199524	-0.418844
HAGH	All genes	-0.088395	0.469304
[truncated: 3,520 more rows]

## Sheet: Figure4e
Figure 4e - Female-male fold change (log2) values of the genes in modules C1-C5 defined by Mostafavi et al. (Cell, 2016), from IFN-stimulated macrophages
C1		C2		C3		C4		C5
Genes	FC female/male (log2)	Genes	FC female/male (log2)	Genes	FC female/male (log2)	Genes	FC female/male (log2)	Genes	FC female/male (log2)
AFF1	0.457318	ABI1	0.0773095	ABTB2	-0.858385	ABCD1	0.336709	ACSL1	-0.25115
AIDA	0.33582	ARHGAP12	0.0445567	ACOT9	0.215263	ADPRHL2	-0.631687	ADAM17	0.151087
ANTXR2	-0.107054	ARHGAP15	0.13776	ADAR	0.725758	AKNA	-0.512359	AIM2	0.121183
ARHGAP25	0.340973	ATP6V1D	0.00861731	AGRN	0.391987	ARHGAP17	0.470867	ATF3	0.414215
ARL6IP6	-0.497276	ATP6V1H	0.0784403	ANKFY1	0.129994	ARHGAP27	-0.568704	C3AR1	0.307177
BLVRA	-0.154913	AZI2	-0.463827	BST2	0.520583	ATXN7L1	0.120388	CCL2	-0.171215
CAMK2D	-0.365711	BBX	0.0867418	CASP1	0.460923	BSCL2	0.167491	CCL5	0.217336
CAPN2	-0.302059	BET1	-0.0283775	CASP4	0.540765	CASP8	0.542693	CCR1	0.343083
CAPZA2	0.072889	C1GALT1C1	0.67347	CHMP5	0.397837	CSRNP1	0.250541	CCRL2	0.965153
CAST	0.0880353	CASP3	-0.0260136	CMPK2	-0.0146352	DERL1	-0.152644	CD274	0.315797
CCDC109B	-0.964892	CCNL1	-0.691273	CNP	0.291522	DOCK8	-0.70674	CD38	0.762737
CD164	0.316839	CFLAR	0.151513	DDX58	0.33723	ELMO2	-0.127751	CD40	0.789717
CTSO	0.27225	CISD2	-0.246733	DDX60	0.669973	FBXO7	0.423121	CD83	-0.0437698
DEK	-0.571538	CRLF3	-0.765904	DHX58	0.690883	FGD2	0.449217	CD86	0.12207
DPY19L1	-0.854759	CUL1	0.0261641	DTX3L	0.633774	GTPBP2	0.281297	CKAP4	-0.0872026
EFR3A	0.0562917	CYLD	-0.124844	EPSTI1	0.602376	IKBKE	0.241142	CLIC4	-0.117583
ERP44	-0.0835052	DCLRE1C	0.107088	FAM26F	0.75796	INPP5D	-0.00625437	CSF1	0.355809
EXOC6	0.446568	DCP2	0.330229	FBXO6	0.247504	ITGAL	0.05538	CTSS	0.542681
FAM129A	0.243706	DDX26B	0.0558396	GBP2	0.817595	ITGB7	0.0630458	CXCL10	0.618778
FAM69A	0.385525	DDX3X	0.36926	GSDMD	0.0568565	KLF13	-0.942519	CXCL9	0
GNA13	0.179583	DPP4	0.029121	HSH2D	0.531778	LARP1	0.455394	CYBB	0.228521
GPR171	0	ELF1	0.267389	IFI44	0.22239	MAX	0.0780116	DAPP1	-0.0431033
GRK5	0.0596867	EXOSC9	0.072085	IFIH1	0.809254	MOV10	0.719634	DENND5A	0.137031
IL1RAP	0.309786	FAM111A	0.226276	IFIT1	0.666817	NAPA	0.129169	DRAM1	0.559525
IRF2	0.136423	FAM46A	-0.220157	IFIT2	0.509173	NOTCH2	0.1769	EHD4	-0.232328
ISOC1	-0.00645054	FAS	0.101791	IFIT3	0.752447	OGFR	-0.928856	ETV6	0.237065
ITM2B	0.396656	FCHSD2	0.344639	IFITM1	0.527815	PGAP2	0.299821	FGL2	-0.0853786
JAK2	-0.0613365	FLI1	-0.148806	IFITM2	0.205096	PML	0.355086	GADD45B	-0.25975
KARS	-0.308413	FNBP4	-0.129329	IFITM3	0.464104	PPP2R4	-0.0512548	GCNT1	0.268923
LGALS8	0.433065	FNDC3A	0.474239	IRF1	0.791787	PRKCE	0.0104684	GLRX	-0.0210111
LIPA	0.19349	FOXN2	-0.280799	IRF7	0.715663	PRKD2	-0.462282	GPR141	0.242178
LPAR6	0.472248	FYB	0.526804	IRF9	0.484494	PSMB10	0.581984	HK2	0.50975
LYST	-0.0689888	GCA	-0.125152	ISG15	0.618485	PTK2B	0.03736	IL15	0.382232
MPP1	0.174306	GCC2	-0.113673	ISG20	0.83729	RASA3	0.404358	IL15RA	0.725131
MTM1	0.0754993	GPBP1	-0.0450116	LAP3	0.154211	RIPK3	0.154055	IL1RN	0.745115
NCOA7	0.229121	GPD2	0.278727	LCP2	0.38379	SFT2D2	0.331077	KLF6	-0.171188
NMI	0.697273	GRAMD3	-0.417554	LGALS3BP	0.557774	SIDT2	0.386225	KYNU	0
PCGF5	0.5716	GTF2B	-0.0951896	LGALS9	0.506323	SLC25A22	-0.00511574	LYN	0.0611401
PDK3	-0.30445	H3F3B	0.0573641	LY6E	0.928373	SLC44A2	-0.0762762	MARCKS	0.34196
PLEKHA2	0.35675	HBP1	0.0402411	LY96	0.174498	SOCS1	0.594918	MVP	0.334372
PPA1	0.132338	HIAT1	-0.357656	MAP3K8	0.0663547	STARD3	0.488428	NADK	0.178012
PRKX	0.48002	HIVEP2	0.47252	MX1	0.325599	STARD5	0.36234	NINJ1	0.186464
PSMA4	0.042146	ITPR1	0.717353	MX2	0.0740339	TMEM184B	0.203391	NOD2	-0.0771148
PTPLAD2	0.0459191	KIF23	-1.19598	MYD88	0.636832	TRIM14	0.142018	OPTN	0.473353
PYHIN1	0.749292	LPIN2	0.13162	N4BP1	0.323252	TRIM26	0.356894	P2RY13	0.759539
RAB8B	-0.352178	MBNL1	-0.197265	NOD1	0.427566	TSPAN14	0.0203981	PDE4B	0.0544907
SELL	0.333429	MEF2A	-0.393418	NUB1	0.424293	ZFP36	0.688813	PFKFB3	0.945318
SGCB	0.515498	MIA3	0.0264786	OAS2	0.292641			PGD	0.109629
SGMS1	-0.478551	MIER1	-0.206812	OAS3	1.02417			PIK3AP1	0.737824
SLC25A24	-0.610986	MIER3	-0.956094	PARP12	0.0800159			PMAIP1	-0.601821
SNX6	-0.00236356	MITD1	0.203924	PARP14	0.655728			PRKCD	-0.686942
SOS1	-0.00151885	MORC3	0.0174236	PARP9	0.568706			PTGER2	0.598439
SP100	0.25795	MSL3	0.0584866	PLAC8	1.43953			RAB7L1	0.396292
SPTLC2	-0.20172	MYCBP2	0.388836	PSMB8	0.486543			RALB	-0.184713
STK24	-0.468325	PAPD4	-0.646406	PSMB9	0.769279			RASGEF1B	0.480237
STK3	0.0950459	PARP11	0.54333	PSME1	0.488995			RASGRP3	-0.460628
TBK1	0.247042	PARP8	0.0832415	PSME2	0.457385			RHBDF2	0.619202
TMEM123	-0.933009	PHYH	0.447498	RSAD2	1.67967			RIPK2	0.218209
TMEM126B	-0.139061	PNPT1	0.0998471	RTP4	0.567661			RNF19B	0.986284
TMEM19	0.244308	PPM1K	0.170014	SAMD9L	0.281891			RRBP1	0.304847
TMEM50A	0.247136	RAB3GAP1	0.245343	SAMHD1	0.731965			SAMSN1	-0.0303292
TMEM60	-0.470697	RABGAP1L	-0.192765	SAT1	0.133367			SH3BP2	0.0531094
TMX1	-0.0469323	RANBP2	0.370155	SCARB2	0.390046			SLAMF7	0.134581
TOR1AIP1	0.675006	RBBP6	-0.158338	SLFN5	1.18287			SLC15A4	-0.878674
UBE2E1	0.0165604	RBM43	0.536872	SP110	0.497032			SLC31A2	0.59953
USP25	-0.175486	RFC3	0.169502	SP140	0.799393			SLC8A1	0.0861238
		RNF34	0.637864	STAMBPL1	0.159217			SNX10	0.350697
		SASS6	0.484887	STAT1	0.559124			SQRDL	0.278576
		SETDB2	-0.00257283	STAT2	0.238115			SRGAP2	0.0572071
		SNX2	0.203274	STAT3	0.113067			SRGN	-0.155845
		SSB	-0.0720464	TAP1	0.73652			ST3GAL5	-0.447171
		STAP1	-0.600416	TDRD7	0.703369			STOM	0.365773
		STK4	0.00513874	TMEM106A	0.817947			STX11	-0.0979491
		SUB1	-0.444636	TMEM140	0.415229			TLR3	0.668739
		TANK	0.291307	TNFSF10	0.922713			TMBIM1	0.120968
		TIA1	-0.0659956	TRAFD1	0.511388			TMCC3	0.571789
		TIPARP	-0.443185	TRIM21	1.11022			TMEM51	0.0756743
		TOR1AIP2	0.289171	TRIM25	0.286719			TNFSF13B	0.420167
		TTC39B	0.154941	UBE2L6	0.473753			TOR3A	0.606935
		TXNDC16	0.269361	UNC93B1	0.375917			VCAN	-0.215436
		TXNIP	0.28953	USP18	0.659437			WARS	0.318793
		UTRN	0.630033	VRK2	0.233057
		UVRAG	-0.0734306	XAF1	0.587617
		VPS54	-0.111657	ZBP1	0.659396
		WHSC1L1	0.311639	ZNFX1	0.531789
		WSB1	-0.061269
		XIAP	-0.0769115
		XRN1	0.339512
		XRN2	0.365172
		ZUFSP	0.199429

[truncated: 23 more sheets: Figure5a, Figure5b, Figure5c, Figure6a, Figure6b, Figure6c, Figure7a, Figure7b, SupplementaryFig1, SupplementaryFig2b, SupplementaryFig3a, SupplementaryFig3b, SupplementaryFig4a, SupplementaryFig4b, SupplementaryFig4c, SupplementaryFig5, SupplementaryFig6a, SupplementaryFig6b, SupplementaryFig6c, SupplementaryFig6d …]
